# Supplementary material for: Predictors of MRI-estimated brain iron deposition in dementia and Parkinson's disease-associated subcortical regions: Genetic and observational analysis in UK Biobank
Source: J Alzheimers Dis. 2025 Sep 15;108(1):107–18. doi: 10.1177/13872877251375432 (PMC12541117; doi:10.1177/13872877251375432)
Supplement: sj-xlsx-2-alz-10.1177_13872877251375432 - Supplemental material for Predictors of MRI-estimated brain iron deposition in dementia and Parkinson's disease-associated subcortical regions: Genetic and observational analysis in UK Biobank [file sj-xlsx-2-alz-10.1177_13872877251375432.xlsx]

## Sheet: Index
Casanova et al. 2025
Predictors of brain iron deposition in dementia and Parkinson’s disease-associated subcortical regions: Genetic and observational analysis in UK Biobank
Specific supplementary results mentioned in the manuscript are included here. Extended supplementary results files, sensitivity analyses, results, and analysis syntax are available on our GitHub.
	https://github.com/AGEexeter/paper-brain_iron_causes
Supplemental Table 1	Diagnostic codes used for all conditions
Supplemental Table 2	List of GWAS studies.
Supplemental Table 3	Observational associations for baseline charateristics
Supplemental Table 4	Observational associations for baseline haematology panel
Supplemental Table 5	Observational associations for baseline proteomics panel
Supplemental Table 6	Results of the IVW Mendelian randomization analysis for risk factors
Supplemental Table 7	Results of the IVW Mendelian randomization analysis for biochemesrty and haematology phenotypes
Supplemental Table 8	Results of the proteomics cis SNP Mendelian randomization analysis
Supplemental Table 9	Summary of differentially expressed genes (DEG) from FUMA
Supplemental Table 10	Summary of biological pathways from FUMA
Supplemental Table 11	Observational associations for long term conditions
Supplemental Table 12	Results of the IVW Mendelian randomization analysis for long term conditions
Supplemental Table 13	Associations between HFE genotype and MRI QSM
Supplemental Table 14	Results of the heterogeneity tests (Q)
Supplemental Table 15	Egger analysis results of the Mendelian randomization analysis for biochemesrty and haematology phenotypes
Supplemental Table 16	Egger analysis results of the Mendelian randomization analysis for long term conditions
Supplemental Table 17	Egger analysis results of the Mendelian randomization analysis for risk factors

## Sheet: ST1
Supplemental Table 1.	Diagnostic codes used for all conditions
condition	vocabulary	code
haemochromatosis	ukb_noncancer	1507
haemochromatosis	ICD10	E83.1
haemochromatosis	ICD9	275.01
haemochromatosis	Read2	126A.
haemochromatosis	Read2	4L41.
haemochromatosis	Read2	677C0
haemochromatosis	Read2	C350.
haemochromatosis	Read2	C3500
haemochromatosis	CTV3	C3500
haemochromatosis	CTV3	X40QQ
haemochromatosis	CTV3	XaIyI
haemochromatosis	CTV3	XaIyx
haemochromatosis	CTV3	XaXHI
haemochromatosis	CTV3	XE13K
haemochromatosis	CTV3	X307o
haemochromatosis	CTV3	X307p
dementia	ICD10	F00
dementia	ICD10	F01
dementia	ICD10	F02
dementia	ICD10	F03
dementia	ICD10	G30
dementia	ICD10	A81.0
dementia	ICD10	F05.1
dementia	ICD10	F10.6
dementia	ICD10	G31.0
dementia	ICD10	G31.1
dementia	ICD10	G31.8
dementia	ICD10	I67.3
dementia	Read2	A410.
dementia	Read2	A411.
dementia	Read2	A4110
dementia	Read2	A4110
dementia	Read2	E00..
dementia	Read2	E00..
dementia	Read2	E00..
dementia	Read2	E000.
dementia	Read2	E001.
dementia	Read2	E0010
dementia	Read2	E0011
dementia	Read2	E0012
dementia	Read2	E0013
dementia	Read2	E001z
dementia	Read2	E002.
dementia	Read2	E0020
dementia	Read2	E0021
dementia	Read2	E002z
dementia	Read2	E003.
dementia	Read2	E004.
dementia	Read2	E004.
dementia	Read2	E0040
dementia	Read2	E0041
dementia	Read2	E0042
dementia	Read2	E0043
dementia	Read2	E004z
dementia	Read2	E00y.
dementia	Read2	E041.
dementia	Read2	Eu00.
dementia	Read2	Eu000
dementia	Read2	Eu000
dementia	Read2	Eu000
dementia	Read2	Eu000
dementia	Read2	Eu001
dementia	Read2	Eu001
dementia	Read2	Eu001
dementia	Read2	Eu001
dementia	Read2	Eu002
dementia	Read2	Eu00z
dementia	Read2	Eu00z
dementia	Read2	Eu01.
dementia	Read2	Eu01.
dementia	Read2	Eu010
dementia	Read2	Eu011
dementia	Read2	Eu011
dementia	Read2	Eu012
dementia	Read2	Eu013
dementia	Read2	Eu01y
dementia	Read2	Eu01z
dementia	Read2	Eu02.
dementia	Read2	Eu020
dementia	Read2	Eu021
dementia	Read2	Eu022
dementia	Read2	Eu023
dementia	Read2	Eu025
dementia	Read2	Eu02y
dementia	Read2	Eu02z
dementia	Read2	Eu02z
dementia	Read2	Eu02z
dementia	Read2	Eu02z
dementia	Read2	Eu02z
dementia	Read2	Eu02z
dementia	Read2	Eu02z
dementia	Read2	F110.
dementia	Read2	F1100
dementia	Read2	F1101
dementia	Read2	F111.
dementia	Read2	F112.
dementia	Read2	F116.
dementia	Read2	F118.
dementia	Read2	F11x7
dementia	Read2	F21y2
dementia	Read2	F21y2
dementia	Read2	Fyu30
dementia	CTV3	A410.
dementia	CTV3	A410.
dementia	CTV3	A411.
dementia	CTV3	A411.
dementia	CTV3	A411.
dementia	CTV3	A411.
dementia	CTV3	E000.
dementia	CTV3	E001.
dementia	CTV3	E0010
dementia	CTV3	E0011
dementia	CTV3	E0012
dementia	CTV3	E0013
dementia	CTV3	E001z
dementia	CTV3	E002.
dementia	CTV3	E0020
dementia	CTV3	E0021
dementia	CTV3	E002z
dementia	CTV3	E003.
dementia	CTV3	E004.
dementia	CTV3	E004.
dementia	CTV3	E004.
dementia	CTV3	E0040
dementia	CTV3	E0041
dementia	CTV3	E0042
dementia	CTV3	E0043
dementia	CTV3	E004z
dementia	CTV3	E00z.
dementia	CTV3	E00z.
dementia	CTV3	E041.
dementia	CTV3	Eu00.
dementia	CTV3	Eu00.
dementia	CTV3	Eu00.
dementia	CTV3	Eu002
dementia	CTV3	Eu00z
dementia	CTV3	Eu011
dementia	CTV3	Eu011
dementia	CTV3	Eu011
dementia	CTV3	Eu01y
dementia	CTV3	Eu01z
dementia	CTV3	Eu02.
dementia	CTV3	Eu020
dementia	CTV3	Eu021
dementia	CTV3	Eu022
dementia	CTV3	Eu023
dementia	CTV3	Eu02y
dementia	CTV3	Eu041
dementia	CTV3	F110.
dementia	CTV3	F110.
dementia	CTV3	F111.
dementia	CTV3	F112.
dementia	CTV3	F11x7
dementia	CTV3	F21y2
dementia	CTV3	F21y2
dementia	CTV3	F21y2
dementia	CTV3	F21y2
dementia	CTV3	F21y2
dementia	CTV3	Fyu30
dementia	CTV3	X002w
dementia	CTV3	X002x
dementia	CTV3	X002x
dementia	CTV3	X002x
dementia	CTV3	X002y
dementia	CTV3	X002z
dementia	CTV3	X0030
dementia	CTV3	X0030
dementia	CTV3	X0030
dementia	CTV3	X0031
dementia	CTV3	X0032
dementia	CTV3	X0033
dementia	CTV3	X0034
dementia	CTV3	X0035
dementia	CTV3	X0036
dementia	CTV3	X0037
dementia	CTV3	X0037
dementia	CTV3	X0039
dementia	CTV3	X003A
dementia	CTV3	X003A
dementia	CTV3	X003A
dementia	CTV3	X003A
dementia	CTV3	X003A
dementia	CTV3	X003A
dementia	CTV3	X003A
dementia	CTV3	X003A
dementia	CTV3	X003G
dementia	CTV3	X003H
dementia	CTV3	X003I
dementia	CTV3	X003J
dementia	CTV3	X003J
dementia	CTV3	X003R
dementia	CTV3	X003T
dementia	CTV3	X003V
dementia	CTV3	X003W
dementia	CTV3	X003X
dementia	CTV3	X003Y
dementia	CTV3	X00R2
dementia	CTV3	X00R2
dementia	CTV3	XE1aG
dementia	CTV3	XE1aG
dementia	CTV3	XE1aG
dementia	CTV3	XE1aG
dementia	CTV3	XE1aG
dementia	CTV3	XE1Xs
dementia	CTV3	XE1Xs
dementia	CTV3	XE1Xs
dementia	CTV3	XE1Xt
dementia	CTV3	XE1Z6
dementia	CTV3	Y00dJ
dementia	CTV3	Y00dM
dementia	CTV3	Y00Gv
dementia	CTV3	Y00Gw
dementia	CTV3	Y00H0
dementia	CTV3	Y00H2
dementia	CTV3	Y00H5
dementia	CTV3	Y00H7
dementia	CTV3	Y00HC
dementia	CTV3	Y00Hk
dementia	CTV3	Y00HL
dementia	CTV3	Y00Hv
dementia	CTV3	Y00Hw
dementia	CTV3	Y00Hx
dementia	CTV3	Y00Hz
dementia	CTV3	Y00I0
dementia	CTV3	Y00I1
dementia	CTV3	Y00La
dementia	CTV3	Y016a
dementia	CTV3	Y016b
dementia	CTV3	Y016c
dementia	CTV3	Y016d
dementia	CTV3	Y016e
dementia	CTV3	Y016f
dementia	CTV3	Y016M
dementia	CTV3	Y016N
dementia	CTV3	Y016O
dementia	CTV3	Y016P
dementia	CTV3	Y016S
dementia	CTV3	Y016T
dementia	CTV3	Y016U
dementia	CTV3	Y016V
dementia	CTV3	Y016w
dementia	CTV3	Y016W
dementia	CTV3	Y016x
dementia	CTV3	Y016X
dementia	CTV3	Y016y
dementia	CTV3	Y016Y
dementia	CTV3	Y016z
dementia	CTV3	Y016Z
dementia	CTV3	Y0170
dementia	CTV3	Ya1Sy
dementia	CTV3	Ya2nk
dementia	CTV3	YadT0
dementia	CTV3	Yady4
dementia	CTV3	Yao4I
dementia	CTV3	YaxJd
dementia	CTV3	YaxJe
dementia	CTV3	YMAhP
dementia	CTV3	YMAhQ
dementia	CTV3	YMB0i
dementia	CTV3	YMB0l
dementia	CTV3	YMB0m
dementia	CTV3	YMB0s
dementia	CTV3	YMB0t
dementia	CTV3	YMB0u
dementia	CTV3	YMB0v
dementia	CTV3	YMB0w
dementia	CTV3	YMB0x
dementia	CTV3	YMB0y
dementia	CTV3	YMB10
dementia	CTV3	YMB11
dementia	CTV3	YMB15
dementia	CTV3	YMB1Z
dementia	CTV3	YMBwl
dementia	CTV3	YMJwc
dementia	CTV3	YMK1N
dementia	CTV3	YMK1O
dementia	CTV3	YMK1P
dementia_ad	ICD10	F00
dementia_ad	ICD10	G30
dementia_ad	Read2	Eu00.
dementia_ad	Read2	Eu000
dementia_ad	Read2	Eu000
dementia_ad	Read2	Eu000
dementia_ad	Read2	Eu000
dementia_ad	Read2	Eu001
dementia_ad	Read2	Eu001
dementia_ad	Read2	Eu001
dementia_ad	Read2	Eu001
dementia_ad	Read2	Eu002
dementia_ad	Read2	Eu00z
dementia_ad	Read2	Eu00z
dementia_ad	Read2	F110.
dementia_ad	Read2	F1100
dementia_ad	Read2	F1101
dementia_ad	Read2	Fyu30
dementia_ad	CTV3	Eu00.
dementia_ad	CTV3	Eu00.
dementia_ad	CTV3	Eu00.
dementia_ad	CTV3	Eu002
dementia_ad	CTV3	Eu00z
dementia_ad	CTV3	F110.
dementia_ad	CTV3	F110.
dementia_ad	CTV3	Fyu30
dementia_ad	CTV3	X002x
dementia_ad	CTV3	X002x
dementia_ad	CTV3	X002x
dementia_ad	CTV3	X002y
dementia_ad	CTV3	X002z
dementia_ad	CTV3	X0030
dementia_ad	CTV3	X0030
dementia_ad	CTV3	X0030
dementia_ad	CTV3	X0031
dementia_ad	CTV3	X0032
dementia_ad	CTV3	X0033
dementia_ad	CTV3	X003G
dementia_ad	CTV3	Y00Gw
dementia_ad	CTV3	Y00H0
dementia_ad	CTV3	Y00H2
dementia_ad	CTV3	Y00H5
dementia_ad	CTV3	Y00H7
dementia_ad	CTV3	YMAhP
dementia_ad	CTV3	YMAhQ
dementia_ad	CTV3	YMB0i
dementia_ad	CTV3	YMB0l
dementia_ad	CTV3	YMB0m
dementia_vasc	ICD10	F01
dementia_vasc	Read2	E004.
dementia_vasc	Read2	E004.
dementia_vasc	Read2	E0040
dementia_vasc	Read2	E0041
dementia_vasc	Read2	E0042
dementia_vasc	Read2	E0043
dementia_vasc	Read2	E004z
dementia_vasc	Read2	Eu01.
dementia_vasc	Read2	Eu01.
dementia_vasc	Read2	Eu010
dementia_vasc	Read2	Eu011
dementia_vasc	Read2	Eu012
dementia_vasc	Read2	Eu013
dementia_vasc	Read2	Eu01y
dementia_vasc	Read2	Eu01z
dementia_vasc	Read2	F21y2
dementia_vasc	Read2	F21y2
dementia_vasc	CTV3	E004.
dementia_vasc	CTV3	E004.
dementia_vasc	CTV3	E004.
dementia_vasc	CTV3	E0040
dementia_vasc	CTV3	E0041
dementia_vasc	CTV3	E0042
dementia_vasc	CTV3	E0043
dementia_vasc	CTV3	E004z
dementia_vasc	CTV3	Eu011
dementia_vasc	CTV3	Eu011
dementia_vasc	CTV3	Eu011
dementia_vasc	CTV3	Eu01y
dementia_vasc	CTV3	Eu01z
dementia_vasc	CTV3	F21y2
dementia_vasc	CTV3	F21y2
dementia_vasc	CTV3	F21y2
dementia_vasc	CTV3	F21y2
dementia_vasc	CTV3	F21y2
dementia_vasc	CTV3	X003R
dementia_vasc	CTV3	X003T
dementia_vasc	CTV3	X003V
dementia_vasc	CTV3	XE1Xs
dementia_vasc	CTV3	XE1Xs
dementia_vasc	CTV3	XE1Xs
dementia_vasc	CTV3	Y00dJ
dementia_vasc	CTV3	Y00dM
dementia_vasc	CTV3	Y00Hv
dementia_vasc	CTV3	Y00Hw
dementia_vasc	CTV3	Y00Hx
dementia_vasc	CTV3	Y00Hz
dementia_vasc	CTV3	Y00I0
dementia_vasc	CTV3	Y00I1
dementia_vasc	CTV3	Y016w
dementia_vasc	CTV3	Y016x
dementia_vasc	CTV3	Y016y
dementia_vasc	CTV3	Y016z
dementia_vasc	CTV3	Y0170
dementia_vasc	CTV3	YadT0
dementia_vasc	CTV3	YMB0s
dementia_vasc	CTV3	YMB0t
AAA	ICD10	I71.4
AAA	ICD10	I71.6
AAA	ICD10	I71.9
AAA	Read2	14AE.00
AAA	Read2	7A11000
AAA	Read2	7A11200
AAA	Read2	7A11211
AAA	Read2	7A13.00
AAA	Read2	7A13.11
AAA	Read2	7A13300
AAA	Read2	7A13400
AAA	Read2	7A13411
AAA	Read2	7A13y00
AAA	Read2	7A13z00
AAA	Read2	G714.00
AAA	Read2	G714.11
AAA	Read2	G716.00
AAA	Read2	G716000
AAA	CTV3	14AE.Ya3Fe
AAA	CTV3	7A110Y03Sg
AAA	CTV3	XE0EyY03Se
AAA	CTV3	X015vY03Sd
AAA	CTV3	7A13.Y03Ro
AAA	CTV3	7A13.Y03Rp
AAA	CTV3	7A133Y03UO
AAA	CTV3	XE0F2Y03UN
AAA	CTV3	X015yY03Sl
AAA	CTV3	7A13yY03Rr
AAA	CTV3	7A13zY03Rq
AAA	CTV3	G714.Y20Hn
AAA	CTV3	G714.YaRkM
AAA	CTV3	G716.Y20Ha
AAA	CTV3	G7160YMAjg
AAA	medcodeid	271446014
AAA	medcodeid	300447015
AAA	medcodeid	300448013
AAA	medcodeid	640221000006110
AAA	medcodeid	349689013
AAA	medcodeid	300441019
AAA	medcodeid	251699010
AAA	medcodeid	349694013
AAA	medcodeid	271447017
AAA	medcodeid	271456013
AAA	medcodeid	639641000006113
AAA	medcodeid	639651000006110
AAA	medcodeid	639721000006114
AAA	medcodeid	300442014
AAA	medcodeid	639811000006110
AAA	SNOMEDCT	175297006
AAA	SNOMEDCT	67362008
AAA	SNOMEDCT	233984007
AAA	SNOMEDCT	175297006
AAA	SNOMEDCT	233374003
AAA	SNOMEDCT	233985008
AAA	SNOMEDCT	161514008
AAA	SNOMEDCT	233377005
AAA	SNOMEDCT	175297006
AAA	SNOMEDCT	175297006
AAA	SNOMEDCT	175283003
AAA	SNOMEDCT	265492000
AAA	SNOMEDCT	123679006
AAA	SNOMEDCT	233985008
AAA	SNOMEDCT	175301002
AAA	Read2_5digit	14AE.
AAA	Read2_5digit	7A110
AAA	Read2_5digit	7A112
AAA	Read2_5digit	7A13.
AAA	Read2_5digit	7A133
AAA	Read2_5digit	7A134
AAA	Read2_5digit	7A13y
AAA	Read2_5digit	7A13z
AAA	Read2_5digit	G714.
AAA	Read2_5digit	G716.
AAA	Read2_5digit	G7160
AAA	CTV3_5digit	14AE.
AAA	CTV3_5digit	7A110
AAA	CTV3_5digit	XE0Ey
AAA	CTV3_5digit	X015v
AAA	CTV3_5digit	7A13.
AAA	CTV3_5digit	7A133
AAA	CTV3_5digit	XE0F2
AAA	CTV3_5digit	X015y
AAA	CTV3_5digit	7A13y
AAA	CTV3_5digit	7A13z
AAA	CTV3_5digit	G714.
AAA	CTV3_5digit	G716.
AAA	CTV3_5digit	G7160
AF	ICD10	I48
AF	Read2	14AN.00
AF	Read2	14AR.00
AF	Read2	212R.00
AF	Read2	3272.00
AF	Read2	3273.00
AF	Read2	662S.00
AF	Read2	6A9..00
AF	Read2	9hF..00
AF	Read2	9hF1.00
AF	Read2	9Os..00
AF	Read2	9Os0.00
AF	Read2	9Os1.00
AF	Read2	9Os2.00
AF	Read2	9Os3.00
AF	Read2	9Os4.00
AF	Read2	G573.00
AF	Read2	G573000
AF	Read2	G573100
AF	Read2	G573200
AF	Read2	G573300
AF	Read2	G573400
AF	Read2	G573500
AF	Read2	G573z00
AF	CTV3	XaDv6Yae1S
AF	CTV3	XaNRAYaqSA
AF	CTV3	XaLFzYaoJn
AF	CTV3	3272.Y7Fux
AF	CTV3	3273.Y7FuP
AF	CTV3	XaIITYakgl
AF	CTV3	XaMGDYapQV
AF	CTV3	XaLFhYaoJH
AF	CTV3	XaLFjYaoJL
AF	CTV3	XaMDFYapMi
AF	CTV3	XaMDGYapMk
AF	CTV3	XaMDHYapMm
AF	CTV3	XaMDIYapMo
AF	CTV3	XaMDKYapMr
AF	CTV3	XaMFnYapPu
AF	CTV3	G573.Y20AM
AF	CTV3	G5730Y20AP
AF	CTV3	G5731Y20AO
AF	CTV3	Xa2E8Ya49r
AF	CTV3	X202SY20AS
AF	CTV3	XaOftYarAt
AF	CTV3	XaOfaYarAa
AF	CTV3	G573zY20AN
AF	medcodeid	82343012
AF	medcodeid	256478018
AF	medcodeid	256479014
AF	medcodeid	300130013
AF	medcodeid	350465014
AF	medcodeid	2692063011
AF	medcodeid	294601000000110
AF	medcodeid	406861000000119
AF	medcodeid	408081000000116
AF	medcodeid	408121000000118
AF	medcodeid	408141000000113
AF	medcodeid	636701000000115
AF	medcodeid	636721000000112
AF	medcodeid	294171000000112
AF	medcodeid	1000031000006118
AF	medcodeid	9988012
AF	medcodeid	408101000000110
AF	medcodeid	408241000000115
AF	medcodeid	406251000000118
AF	medcodeid	421235014
AF	medcodeid	456154015
AF	medcodeid	300132017
AF	medcodeid	216183015
AF	SNOMEDCT	49436004
AF	SNOMEDCT	164889003
AF	SNOMEDCT	164890007
AF	SNOMEDCT	195080001
AF	SNOMEDCT	233911009
AF	SNOMEDCT	428076002
AF	SNOMEDCT	196371000000102
AF	SNOMEDCT	248411000000105
AF	SNOMEDCT	717221000000101
AF	SNOMEDCT	716181000000109
AF	SNOMEDCT	717011000000100
AF	SNOMEDCT	440059007
AF	SNOMEDCT	440028005
AF	SNOMEDCT	716871000000101
AF	SNOMEDCT	717381000000109
AF	SNOMEDCT	5370000
AF	SNOMEDCT	716981000000106
AF	SNOMEDCT	716721000000107
AF	SNOMEDCT	713801000000102
AF	SNOMEDCT	282825002
AF	SNOMEDCT	312442005
AF	SNOMEDCT	195080001
AF	SNOMEDCT	134377004
AF	Read2_5digit	14AN.
AF	Read2_5digit	14AR.
AF	Read2_5digit	212R.
AF	Read2_5digit	3272.
AF	Read2_5digit	3273.
AF	Read2_5digit	662S.
AF	Read2_5digit	6A9..
AF	Read2_5digit	9hF..
AF	Read2_5digit	9hF1.
AF	Read2_5digit	9Os..
AF	Read2_5digit	9Os0.
AF	Read2_5digit	9Os1.
AF	Read2_5digit	9Os2.
AF	Read2_5digit	9Os3.
AF	Read2_5digit	9Os4.
AF	Read2_5digit	G573.
AF	Read2_5digit	G5730
AF	Read2_5digit	G5731
AF	Read2_5digit	G5732
AF	Read2_5digit	G5733
AF	Read2_5digit	G5734
AF	Read2_5digit	G5735
AF	Read2_5digit	G573z
AF	CTV3_5digit	XaDv6
AF	CTV3_5digit	XaNRA
AF	CTV3_5digit	XaLFz
AF	CTV3_5digit	3272.
AF	CTV3_5digit	3273.
AF	CTV3_5digit	XaIIT
AF	CTV3_5digit	XaMGD
AF	CTV3_5digit	XaLFh
AF	CTV3_5digit	XaLFj
AF	CTV3_5digit	XaMDF
AF	CTV3_5digit	XaMDG
AF	CTV3_5digit	XaMDH
AF	CTV3_5digit	XaMDI
AF	CTV3_5digit	XaMDK
AF	CTV3_5digit	XaMFn
AF	CTV3_5digit	G573.
AF	CTV3_5digit	G5730
AF	CTV3_5digit	G5731
AF	CTV3_5digit	Xa2E8
AF	CTV3_5digit	X202S
AF	CTV3_5digit	XaOft
AF	CTV3_5digit	XaOfa
AF	CTV3_5digit	G573z
alcohol_problems	ICD10	E24.4
alcohol_problems	ICD10	F10.1
alcohol_problems	ICD10	F10.2
alcohol_problems	ICD10	F10.3
alcohol_problems	ICD10	F10.4
alcohol_problems	ICD10	F10.5
alcohol_problems	ICD10	F10.6
alcohol_problems	ICD10	F10.7
alcohol_problems	ICD10	F10.8
alcohol_problems	ICD10	F10.9
alcohol_problems	ICD10	G31.2
alcohol_problems	ICD10	G62.1
alcohol_problems	ICD10	G72.1
alcohol_problems	ICD10	I42.6
alcohol_problems	ICD10	K29.2
alcohol_problems	ICD10	K70
alcohol_problems	ICD10	K85.2
alcohol_problems	ICD10	K86.0
alcohol_problems	ICD10	Z50.2
alcohol_problems	ICD10	Z71.4
alcohol_problems	ICD10	Z71.41
alcohol_problems	Read2	136S.00
alcohol_problems	Read2	136T.00
alcohol_problems	Read2	136W.00
alcohol_problems	Read2	13Y8.00
alcohol_problems	Read2	1462.00
alcohol_problems	Read2	1B1c.00
alcohol_problems	Read2	66e..00
alcohol_problems	Read2	66e0.00
alcohol_problems	Read2	7P22100
alcohol_problems	Read2	8BA8.00
alcohol_problems	Read2	8CAv.00
alcohol_problems	Read2	8G32.00
alcohol_problems	Read2	8H35.00
alcohol_problems	Read2	8H7p.00
alcohol_problems	Read2	8HkG.00
alcohol_problems	Read2	8HkJ.00
alcohol_problems	Read2	9k1..00
alcohol_problems	Read2	9k12.00
alcohol_problems	Read2	9k1A.00
alcohol_problems	Read2	9k1B.00
alcohol_problems	Read2	9NN2.00
alcohol_problems	Read2	C150500
alcohol_problems	Read2	C251.11
alcohol_problems	Read2	C253.00
alcohol_problems	Read2	E01..00
alcohol_problems	Read2	E010.00
alcohol_problems	Read2	E010.11
alcohol_problems	Read2	E010.12
alcohol_problems	Read2	E011.00
alcohol_problems	Read2	E011000
alcohol_problems	Read2	E011100
alcohol_problems	Read2	E011200
alcohol_problems	Read2	E011z00
alcohol_problems	Read2	E012.00
alcohol_problems	Read2	E012.11
alcohol_problems	Read2	E012000
alcohol_problems	Read2	E013.00
alcohol_problems	Read2	E015.00
alcohol_problems	Read2	E01y.00
alcohol_problems	Read2	E01y000
alcohol_problems	Read2	E01yz00
alcohol_problems	Read2	E01z.00
alcohol_problems	Read2	E23..00
alcohol_problems	Read2	E23..11
alcohol_problems	Read2	E23..12
alcohol_problems	Read2	E230.00
alcohol_problems	Read2	E230.11
alcohol_problems	Read2	E230000
alcohol_problems	Read2	E230100
alcohol_problems	Read2	E230200
alcohol_problems	Read2	E230300
alcohol_problems	Read2	E230z00
alcohol_problems	Read2	E231.00
alcohol_problems	Read2	E231.11
alcohol_problems	Read2	E231000
alcohol_problems	Read2	E231100
alcohol_problems	Read2	E231200
alcohol_problems	Read2	E231300
alcohol_problems	Read2	E231z00
alcohol_problems	Read2	E23z.00
alcohol_problems	Read2	Eu10.00
alcohol_problems	Read2	Eu10100
alcohol_problems	Read2	Eu10200
alcohol_problems	Read2	Eu10211
alcohol_problems	Read2	Eu10212
alcohol_problems	Read2	Eu10213
alcohol_problems	Read2	Eu10300
alcohol_problems	Read2	Eu10400
alcohol_problems	Read2	Eu10411
alcohol_problems	Read2	Eu10500
alcohol_problems	Read2	Eu10511
alcohol_problems	Read2	Eu10512
alcohol_problems	Read2	Eu10513
alcohol_problems	Read2	Eu10514
alcohol_problems	Read2	Eu10600
alcohol_problems	Read2	Eu10611
alcohol_problems	Read2	Eu10700
alcohol_problems	Read2	Eu10711
alcohol_problems	Read2	Eu10712
alcohol_problems	Read2	Eu10800
alcohol_problems	Read2	Eu10y00
alcohol_problems	Read2	Eu10z00
alcohol_problems	Read2	F11x000
alcohol_problems	Read2	F11x011
alcohol_problems	Read2	F144000
alcohol_problems	Read2	F25B.00
alcohol_problems	Read2	F375.00
alcohol_problems	Read2	F394100
alcohol_problems	Read2	G555.00
alcohol_problems	Read2	G852300
alcohol_problems	Read2	J153.00
alcohol_problems	Read2	J610.00
alcohol_problems	Read2	J611.00
alcohol_problems	Read2	J612.00
alcohol_problems	Read2	J612000
alcohol_problems	Read2	J613.00
alcohol_problems	Read2	J613000
alcohol_problems	Read2	J617.00
alcohol_problems	Read2	J617000
alcohol_problems	Read2	J670800
alcohol_problems	Read2	J671000
alcohol_problems	Read2	Z191.00
alcohol_problems	Read2	Z191100
alcohol_problems	Read2	Z191200
alcohol_problems	Read2	Z191211
alcohol_problems	Read2	Z4B1.00
alcohol_problems	Read2	ZV11300
alcohol_problems	Read2	ZV11311
alcohol_problems	Read2	ZV57A00
alcohol_problems	Read2	ZV6D600
alcohol_problems	CTV3	XaKvAYao2X
alcohol_problems	CTV3	XaKvBYao2Y
alcohol_problems	CTV3	Xa1yZYaqpI
alcohol_problems	CTV3	13Y8.Y7Dfx
alcohol_problems	CTV3	1462.Ya04D
alcohol_problems	CTV3	XaKV2Yann2
alcohol_problems	CTV3	XaJniYamtZ
alcohol_problems	CTV3	XaLrNYaoz5
alcohol_problems	CTV3	XaLsxYap0h
alcohol_problems	CTV3	8BA8.Y75UD
alcohol_problems	CTV3	XaPmBYasOM
alcohol_problems	CTV3	8G32.Y75Wv
alcohol_problems	CTV3	8H35.Y79mE
alcohol_problems	CTV3	XaIPnYakqf
alcohol_problems	CTV3	XaORRYar2J
alcohol_problems	CTV3	XaPnaYasPy
alcohol_problems	CTV3	XaK9fYanNQ
alcohol_problems	CTV3	XaK9fYatVg
alcohol_problems	CTV3	XaKAJYanOX
alcohol_problems	CTV3	XaKAJYatWa
alcohol_problems	CTV3	XaPPvYas6w
alcohol_problems	CTV3	XaPPyYas6y
alcohol_problems	CTV3	XaIN4Yakm6
alcohol_problems	CTV3	X40MGY41Vw
alcohol_problems	CTV3	X0053YMAhR
alcohol_problems	CTV3	E01..Y019o
alcohol_problems	CTV3	E010.Y01A5
alcohol_problems	CTV3	E010.Y01A4
alcohol_problems	CTV3	E010.Y01A6
alcohol_problems	CTV3	E011.Y00Kq
alcohol_problems	CTV3	E011.Y00Kr
alcohol_problems	CTV3	E011.Ya169
alcohol_problems	CTV3	E0111Y017F
alcohol_problems	CTV3	E0112Y017E
alcohol_problems	CTV3	E011zY017G
alcohol_problems	CTV3	XE1XuY019t
alcohol_problems	CTV3	X00RkY019u
alcohol_problems	CTV3	E0120Y019q
alcohol_problems	CTV3	E013.Y01By
alcohol_problems	CTV3	E015.Y019s
alcohol_problems	CTV3	E01y.Y019r
alcohol_problems	CTV3	E01y0Y01Bx
alcohol_problems	CTV3	E01yzY019w
alcohol_problems	CTV3	E01z.Y019v
alcohol_problems	CTV3	XE1YQY01Be
alcohol_problems	CTV3	XE1YQY01Bc
alcohol_problems	CTV3	XE1YQY01Ba
alcohol_problems	CTV3	E230.Y01Bl
alcohol_problems	CTV3	E230.Y01Bm
alcohol_problems	CTV3	E2300Y01Bn
alcohol_problems	CTV3	E2301Y01Bo
alcohol_problems	CTV3	E2302Y01Bp
alcohol_problems	CTV3	E2303Y01Bq
alcohol_problems	CTV3	E230zY01Br
alcohol_problems	CTV3	XE1YQYa164
alcohol_problems	CTV3	E2310Y01Bk
alcohol_problems	CTV3	E2311Y01Bj
alcohol_problems	CTV3	E2312Y01Bi
alcohol_problems	CTV3	E2313Y01Bh
alcohol_problems	CTV3	E231zY01Bg
alcohol_problems	CTV3	E23z.Y01Bf
alcohol_problems	CTV3	Eu10.YMB1R
alcohol_problems	CTV3	Eu101YMB1T
alcohol_problems	CTV3	XE1ZEYMB1U
alcohol_problems	CTV3	Eu103YMB1V
alcohol_problems	CTV3	Eu104YMB1W
alcohol_problems	CTV3	Eu104YadS7
alcohol_problems	CTV3	XE1ZFYMB1X
alcohol_problems	CTV3	Eu106YMB1Y
alcohol_problems	CTV3	Eu106YadS8
alcohol_problems	CTV3	XE1ZGYMB1Z
alcohol_problems	CTV3	XaLWuYaode
alcohol_problems	CTV3	Eu10yYMB1a
alcohol_problems	CTV3	Eu10zYMB1b
alcohol_problems	CTV3	F11x0Y00Kn
alcohol_problems	CTV3	F1440Y00Fu
alcohol_problems	CTV3	X006uY00PK
alcohol_problems	CTV3	F375.Y00Ys
alcohol_problems	CTV3	F375.YaaDp
alcohol_problems	CTV3	X709VY70aq
alcohol_problems	CTV3	G555.Y208B
alcohol_problems	CTV3	XaC1dYabVx
alcohol_problems	CTV3	J153.Y304W
alcohol_problems	CTV3	J610.Y30Ma
alcohol_problems	CTV3	J611.Y30MF
alcohol_problems	CTV3	XE0b4Y30Nw
alcohol_problems	CTV3	X3072Y30MY
alcohol_problems	CTV3	J613.Y30MX
alcohol_problems	CTV3	X3073Y30MZ
alcohol_problems	CTV3	X306rY30ME
alcohol_problems	CTV3	XaBE3YaaW5
alcohol_problems	CTV3	X308jY30S2
alcohol_problems	CTV3	X308vYMK9f
alcohol_problems	CTV3	ZV113Ya0e2
alcohol_problems	CTV3	ZV113YaRhl
alcohol_problems	CTV3	ZV57AYM9nH
alcohol_problems	CTV3	ZV6D6YM9nx
alcohol_problems	medcodeid	4525015
alcohol_problems	medcodeid	15243013
alcohol_problems	medcodeid	15244019
alcohol_problems	medcodeid	17390014
alcohol_problems	medcodeid	83834016
alcohol_problems	medcodeid	106878015
alcohol_problems	medcodeid	138527014
alcohol_problems	medcodeid	216585018
alcohol_problems	medcodeid	283451018
alcohol_problems	medcodeid	283559019
alcohol_problems	medcodeid	294668018
alcohol_problems	medcodeid	294669014
alcohol_problems	medcodeid	294672019
alcohol_problems	medcodeid	295126010
alcohol_problems	medcodeid	295127018
alcohol_problems	medcodeid	295130013
alcohol_problems	medcodeid	295131012
alcohol_problems	medcodeid	295139014
alcohol_problems	medcodeid	295142015
alcohol_problems	medcodeid	353587018
alcohol_problems	medcodeid	353594015
alcohol_problems	medcodeid	353595019
alcohol_problems	medcodeid	353687012
alcohol_problems	medcodeid	356292013
alcohol_problems	medcodeid	451124014
alcohol_problems	medcodeid	478024019
alcohol_problems	medcodeid	501294012
alcohol_problems	medcodeid	1484890014
alcohol_problems	medcodeid	371501000000110
alcohol_problems	medcodeid	405461000000114
alcohol_problems	medcodeid	12878014
alcohol_problems	medcodeid	14103017
alcohol_problems	medcodeid	295128011
alcohol_problems	medcodeid	295143013
alcohol_problems	medcodeid	295144019
alcohol_problems	medcodeid	303399018
alcohol_problems	medcodeid	401760017
alcohol_problems	medcodeid	59951000006113
alcohol_problems	medcodeid	226571000000116
alcohol_problems	medcodeid	362921000006118
alcohol_problems	medcodeid	362941000006113
alcohol_problems	medcodeid	362951000006110
alcohol_problems	medcodeid	370971000006114
alcohol_problems	medcodeid	376451000006113
alcohol_problems	medcodeid	377081000006114
alcohol_problems	medcodeid	394681000006119
alcohol_problems	medcodeid	397201000006116
alcohol_problems	medcodeid	397211000006118
alcohol_problems	medcodeid	397431000006111
alcohol_problems	medcodeid	397791000006118
alcohol_problems	medcodeid	476361000006114
alcohol_problems	medcodeid	476701000006114
alcohol_problems	medcodeid	294664016
alcohol_problems	medcodeid	460276013
alcohol_problems	medcodeid	461112017
alcohol_problems	medcodeid	295136019
alcohol_problems	medcodeid	295765017
alcohol_problems	medcodeid	507053019
alcohol_problems	medcodeid	294662017
alcohol_problems	medcodeid	297011014
alcohol_problems	medcodeid	35314011
alcohol_problems	medcodeid	110629012
alcohol_problems	medcodeid	236441000000113
alcohol_problems	medcodeid	251195015
alcohol_problems	medcodeid	315091000000117
alcohol_problems	medcodeid	294673012
alcohol_problems	medcodeid	502017010
alcohol_problems	medcodeid	739501000000112
alcohol_problems	medcodeid	2549849017
alcohol_problems	medcodeid	478046010
alcohol_problems	medcodeid	295129015
alcohol_problems	medcodeid	362971000006117
alcohol_problems	medcodeid	397811000006119
alcohol_problems	medcodeid	542611000006114
alcohol_problems	medcodeid	1680131000006113
alcohol_problems	medcodeid	370961000006119
alcohol_problems	medcodeid	299061000000117
alcohol_problems	medcodeid	460926018
alcohol_problems	medcodeid	397241000006119
alcohol_problems	medcodeid	397621000006111
alcohol_problems	medcodeid	295132017
alcohol_problems	medcodeid	740641000000115
alcohol_problems	medcodeid	2474678017
alcohol_problems	medcodeid	453265010
alcohol_problems	medcodeid	251626014
alcohol_problems	medcodeid	753331000006118
alcohol_problems	medcodeid	476611000006116
alcohol_problems	medcodeid	476741000006111
alcohol_problems	medcodeid	346501000006111
alcohol_problems	medcodeid	362961000006112
alcohol_problems	medcodeid	362981000006119
alcohol_problems	medcodeid	397801000006117
alcohol_problems	medcodeid	397881000006114
alcohol_problems	medcodeid	622961000000116
alcohol_problems	medcodeid	299081000000114
alcohol_problems	medcodeid	606991000000117
alcohol_problems	medcodeid	500478011
alcohol_problems	medcodeid	353698013
alcohol_problems	medcodeid	294674018
alcohol_problems	medcodeid	295141010
alcohol_problems	medcodeid	1680121000006110
alcohol_problems	medcodeid	502016018
alcohol_problems	medcodeid	294675017
alcohol_problems	medcodeid	294676016
alcohol_problems	medcodeid	346929012
alcohol_problems	SNOMEDCT	2043009
alcohol_problems	SNOMEDCT	8635005
alcohol_problems	SNOMEDCT	8635005
alcohol_problems	SNOMEDCT	9953008
alcohol_problems	SNOMEDCT	50325005
alcohol_problems	SNOMEDCT	64297001
alcohol_problems	SNOMEDCT	83521008
alcohol_problems	SNOMEDCT	135827004
alcohol_problems	SNOMEDCT	183388004
alcohol_problems	SNOMEDCT	183486001
alcohol_problems	SNOMEDCT	191475009
alcohol_problems	SNOMEDCT	191476005
alcohol_problems	SNOMEDCT	191478006
alcohol_problems	SNOMEDCT	191802004
alcohol_problems	SNOMEDCT	191802004
alcohol_problems	SNOMEDCT	191805002
alcohol_problems	SNOMEDCT	191806001
alcohol_problems	SNOMEDCT	191811004
alcohol_problems	SNOMEDCT	191813001
alcohol_problems	SNOMEDCT	235875008
alcohol_problems	SNOMEDCT	235880004
alcohol_problems	SNOMEDCT	235881000
alcohol_problems	SNOMEDCT	235942001
alcohol_problems	SNOMEDCT	237738005
alcohol_problems	SNOMEDCT	307757001
alcohol_problems	SNOMEDCT	361268000
alcohol_problems	SNOMEDCT	69482004
alcohol_problems	SNOMEDCT	390857005
alcohol_problems	SNOMEDCT	231161000000109
alcohol_problems	SNOMEDCT	247721000000109
alcohol_problems	SNOMEDCT	66590003
alcohol_problems	SNOMEDCT	7916009
alcohol_problems	SNOMEDCT	191802004
alcohol_problems	SNOMEDCT	66590003
alcohol_problems	SNOMEDCT	66590003
alcohol_problems	SNOMEDCT	41309000
alcohol_problems	SNOMEDCT	281004
alcohol_problems	SNOMEDCT	21007002
alcohol_problems	SNOMEDCT	166471000000105
alcohol_problems	SNOMEDCT	66590003
alcohol_problems	SNOMEDCT	281004
alcohol_problems	SNOMEDCT	7052005
alcohol_problems	SNOMEDCT	66590003
alcohol_problems	SNOMEDCT	8635005
alcohol_problems	SNOMEDCT	66590003
alcohol_problems	SNOMEDCT	69482004
alcohol_problems	SNOMEDCT	42344001
alcohol_problems	SNOMEDCT	8635005
alcohol_problems	SNOMEDCT	91388009
alcohol_problems	SNOMEDCT	73097000
alcohol_problems	SNOMEDCT	69482004
alcohol_problems	SNOMEDCT	19303008
alcohol_problems	SNOMEDCT	73097000
alcohol_problems	SNOMEDCT	371422002
alcohol_problems	SNOMEDCT	24165007
alcohol_problems	SNOMEDCT	66590003
alcohol_problems	SNOMEDCT	29212009
alcohol_problems	SNOMEDCT	8635005
alcohol_problems	SNOMEDCT	191471000
alcohol_problems	SNOMEDCT	192811002
alcohol_problems	SNOMEDCT	66590003
alcohol_problems	SNOMEDCT	166251000000100
alcohol_problems	SNOMEDCT	1099951000000107
alcohol_problems	SNOMEDCT	308742005
alcohol_problems	SNOMEDCT	42344001
alcohol_problems	SNOMEDCT	7200002
alcohol_problems	SNOMEDCT	375941000000101
alcohol_problems	SNOMEDCT	417633001
alcohol_problems	SNOMEDCT	361272001
alcohol_problems	SNOMEDCT	191804003
alcohol_problems	SNOMEDCT	42344001
alcohol_problems	SNOMEDCT	191480000
alcohol_problems	SNOMEDCT	192811002
alcohol_problems	SNOMEDCT	366421000000103
alcohol_problems	SNOMEDCT	191475009
alcohol_problems	SNOMEDCT	198421000000108
alcohol_problems	SNOMEDCT	471691000000107
alcohol_problems	SNOMEDCT	29212009
alcohol_problems	SNOMEDCT	42344001
alcohol_problems	SNOMEDCT	191802004
alcohol_problems	SNOMEDCT	376401000000103
alcohol_problems	SNOMEDCT	413130000
alcohol_problems	SNOMEDCT	309783001
alcohol_problems	SNOMEDCT	161466001
alcohol_problems	SNOMEDCT	69482004
alcohol_problems	SNOMEDCT	420054005
alcohol_problems	SNOMEDCT	42344001
alcohol_problems	SNOMEDCT	371422002
alcohol_problems	SNOMEDCT	42344001
alcohol_problems	SNOMEDCT	42344001
alcohol_problems	SNOMEDCT	66590003
alcohol_problems	SNOMEDCT	15167005
alcohol_problems	SNOMEDCT	431260004
alcohol_problems	SNOMEDCT	198431000000105
alcohol_problems	SNOMEDCT	15167005
alcohol_problems	SNOMEDCT	66590003
alcohol_problems	SNOMEDCT	235952002
alcohol_problems	SNOMEDCT	191480000
alcohol_problems	SNOMEDCT	191812006
alcohol_problems	SNOMEDCT	366371000000105
alcohol_problems	SNOMEDCT	7200002
alcohol_problems	SNOMEDCT	42344001
alcohol_problems	SNOMEDCT	42344001
alcohol_problems	SNOMEDCT	281004
alcohol_problems	Read2_5digit	136S.
alcohol_problems	Read2_5digit	136T.
alcohol_problems	Read2_5digit	136W.
alcohol_problems	Read2_5digit	13Y8.
alcohol_problems	Read2_5digit	1462.
alcohol_problems	Read2_5digit	1B1c.
alcohol_problems	Read2_5digit	66e..
alcohol_problems	Read2_5digit	66e0.
alcohol_problems	Read2_5digit	7P221
alcohol_problems	Read2_5digit	8BA8.
alcohol_problems	Read2_5digit	8CAv.
alcohol_problems	Read2_5digit	8G32.
alcohol_problems	Read2_5digit	8H35.
alcohol_problems	Read2_5digit	8H7p.
alcohol_problems	Read2_5digit	8HkG.
alcohol_problems	Read2_5digit	8HkJ.
alcohol_problems	Read2_5digit	9k1..
alcohol_problems	Read2_5digit	9k12.
alcohol_problems	Read2_5digit	9k1A.
alcohol_problems	Read2_5digit	9k1B.
alcohol_problems	Read2_5digit	9NN2.
alcohol_problems	Read2_5digit	C1505
alcohol_problems	Read2_5digit	C253.
alcohol_problems	Read2_5digit	E01..
alcohol_problems	Read2_5digit	E010.
alcohol_problems	Read2_5digit	E011.
alcohol_problems	Read2_5digit	E0110
alcohol_problems	Read2_5digit	E0111
alcohol_problems	Read2_5digit	E0112
alcohol_problems	Read2_5digit	E011z
alcohol_problems	Read2_5digit	E012.
alcohol_problems	Read2_5digit	E0120
alcohol_problems	Read2_5digit	E013.
alcohol_problems	Read2_5digit	E015.
alcohol_problems	Read2_5digit	E01y.
alcohol_problems	Read2_5digit	E01y0
alcohol_problems	Read2_5digit	E01yz
alcohol_problems	Read2_5digit	E01z.
alcohol_problems	Read2_5digit	E23..
alcohol_problems	Read2_5digit	E230.
alcohol_problems	Read2_5digit	E2300
alcohol_problems	Read2_5digit	E2301
alcohol_problems	Read2_5digit	E2302
alcohol_problems	Read2_5digit	E2303
alcohol_problems	Read2_5digit	E230z
alcohol_problems	Read2_5digit	E231.
alcohol_problems	Read2_5digit	E2310
alcohol_problems	Read2_5digit	E2311
alcohol_problems	Read2_5digit	E2312
alcohol_problems	Read2_5digit	E2313
alcohol_problems	Read2_5digit	E231z
alcohol_problems	Read2_5digit	E23z.
alcohol_problems	Read2_5digit	Eu10.
alcohol_problems	Read2_5digit	Eu101
alcohol_problems	Read2_5digit	Eu102
alcohol_problems	Read2_5digit	Eu103
alcohol_problems	Read2_5digit	Eu104
alcohol_problems	Read2_5digit	Eu105
alcohol_problems	Read2_5digit	Eu106
alcohol_problems	Read2_5digit	Eu107
alcohol_problems	Read2_5digit	Eu108
alcohol_problems	Read2_5digit	Eu10y
alcohol_problems	Read2_5digit	Eu10z
alcohol_problems	Read2_5digit	F11x0
alcohol_problems	Read2_5digit	F1440
alcohol_problems	Read2_5digit	F25B.
alcohol_problems	Read2_5digit	F375.
alcohol_problems	Read2_5digit	F3941
alcohol_problems	Read2_5digit	G555.
alcohol_problems	Read2_5digit	G8523
alcohol_problems	Read2_5digit	J153.
alcohol_problems	Read2_5digit	J610.
alcohol_problems	Read2_5digit	J611.
alcohol_problems	Read2_5digit	J612.
alcohol_problems	Read2_5digit	J6120
alcohol_problems	Read2_5digit	J613.
alcohol_problems	Read2_5digit	J6130
alcohol_problems	Read2_5digit	J617.
alcohol_problems	Read2_5digit	J6170
alcohol_problems	Read2_5digit	J6708
alcohol_problems	Read2_5digit	J6710
alcohol_problems	Read2_5digit	Z191.
alcohol_problems	Read2_5digit	Z1911
alcohol_problems	Read2_5digit	Z1912
alcohol_problems	Read2_5digit	Z4B1.
alcohol_problems	Read2_5digit	ZV113
alcohol_problems	Read2_5digit	ZV57A
alcohol_problems	Read2_5digit	ZV6D6
alcohol_problems	CTV3_5digit	XaKvA
alcohol_problems	CTV3_5digit	XaKvB
alcohol_problems	CTV3_5digit	Xa1yZ
alcohol_problems	CTV3_5digit	13Y8.
alcohol_problems	CTV3_5digit	1462.
alcohol_problems	CTV3_5digit	XaKV2
alcohol_problems	CTV3_5digit	XaJni
alcohol_problems	CTV3_5digit	XaLrN
alcohol_problems	CTV3_5digit	XaLsx
alcohol_problems	CTV3_5digit	8BA8.
alcohol_problems	CTV3_5digit	XaPmB
alcohol_problems	CTV3_5digit	8G32.
alcohol_problems	CTV3_5digit	8H35.
alcohol_problems	CTV3_5digit	XaIPn
alcohol_problems	CTV3_5digit	XaORR
alcohol_problems	CTV3_5digit	XaPna
alcohol_problems	CTV3_5digit	XaK9f
alcohol_problems	CTV3_5digit	XaKAJ
alcohol_problems	CTV3_5digit	XaPPv
alcohol_problems	CTV3_5digit	XaPPy
alcohol_problems	CTV3_5digit	XaIN4
alcohol_problems	CTV3_5digit	X40MG
alcohol_problems	CTV3_5digit	X0053
alcohol_problems	CTV3_5digit	E01..
alcohol_problems	CTV3_5digit	E010.
alcohol_problems	CTV3_5digit	E011.
alcohol_problems	CTV3_5digit	E0111
alcohol_problems	CTV3_5digit	E0112
alcohol_problems	CTV3_5digit	E011z
alcohol_problems	CTV3_5digit	XE1Xu
alcohol_problems	CTV3_5digit	X00Rk
alcohol_problems	CTV3_5digit	E0120
alcohol_problems	CTV3_5digit	E013.
alcohol_problems	CTV3_5digit	E015.
alcohol_problems	CTV3_5digit	E01y.
alcohol_problems	CTV3_5digit	E01y0
alcohol_problems	CTV3_5digit	E01yz
alcohol_problems	CTV3_5digit	E01z.
alcohol_problems	CTV3_5digit	XE1YQ
alcohol_problems	CTV3_5digit	E230.
alcohol_problems	CTV3_5digit	E2300
alcohol_problems	CTV3_5digit	E2301
alcohol_problems	CTV3_5digit	E2302
alcohol_problems	CTV3_5digit	E2303
alcohol_problems	CTV3_5digit	E230z
alcohol_problems	CTV3_5digit	E2310
alcohol_problems	CTV3_5digit	E2311
alcohol_problems	CTV3_5digit	E2312
alcohol_problems	CTV3_5digit	E2313
alcohol_problems	CTV3_5digit	E231z
alcohol_problems	CTV3_5digit	E23z.
alcohol_problems	CTV3_5digit	Eu10.
alcohol_problems	CTV3_5digit	Eu101
alcohol_problems	CTV3_5digit	XE1ZE
alcohol_problems	CTV3_5digit	Eu103
alcohol_problems	CTV3_5digit	Eu104
alcohol_problems	CTV3_5digit	XE1ZF
alcohol_problems	CTV3_5digit	Eu106
alcohol_problems	CTV3_5digit	XE1ZG
alcohol_problems	CTV3_5digit	XaLWu
alcohol_problems	CTV3_5digit	Eu10y
alcohol_problems	CTV3_5digit	Eu10z
alcohol_problems	CTV3_5digit	F11x0
alcohol_problems	CTV3_5digit	F1440
alcohol_problems	CTV3_5digit	X006u
alcohol_problems	CTV3_5digit	F375.
alcohol_problems	CTV3_5digit	X709V
alcohol_problems	CTV3_5digit	G555.
alcohol_problems	CTV3_5digit	XaC1d
alcohol_problems	CTV3_5digit	J153.
alcohol_problems	CTV3_5digit	J610.
alcohol_problems	CTV3_5digit	J611.
alcohol_problems	CTV3_5digit	XE0b4
alcohol_problems	CTV3_5digit	X3072
alcohol_problems	CTV3_5digit	J613.
alcohol_problems	CTV3_5digit	X3073
alcohol_problems	CTV3_5digit	X306r
alcohol_problems	CTV3_5digit	XaBE3
alcohol_problems	CTV3_5digit	X308j
alcohol_problems	CTV3_5digit	X308v
alcohol_problems	CTV3_5digit	ZV113
alcohol_problems	CTV3_5digit	ZV57A
alcohol_problems	CTV3_5digit	ZV6D6
allergic_rhinitis	ICD10	J30.1
allergic_rhinitis	ICD10	J30.2
allergic_rhinitis	ICD10	J30.3
allergic_rhinitis	ICD10	J30.4
allergic_rhinitis	ICD10	J30.5
allergic_rhinitis	ICD10	J30.8
allergic_rhinitis	ICD10	J30.9
allergic_rhinitis	ICD10	J31.0
allergic_rhinitis	Read2	14B1.00
allergic_rhinitis	Read2	H120.00
allergic_rhinitis	Read2	H120000
allergic_rhinitis	Read2	H120100
allergic_rhinitis	Read2	H120200
allergic_rhinitis	Read2	H120300
allergic_rhinitis	Read2	H120400
allergic_rhinitis	Read2	H120500
allergic_rhinitis	Read2	H120600
allergic_rhinitis	Read2	H120700
allergic_rhinitis	Read2	H120z00
allergic_rhinitis	Read2	H13..11
allergic_rhinitis	Read2	H17..00
allergic_rhinitis	Read2	H17..11
allergic_rhinitis	Read2	H17..12
allergic_rhinitis	Read2	H170.00
allergic_rhinitis	Read2	H170.11
allergic_rhinitis	Read2	H170.12
allergic_rhinitis	Read2	H171.00
allergic_rhinitis	Read2	H171.11
allergic_rhinitis	Read2	H171.12
allergic_rhinitis	Read2	H171.13
allergic_rhinitis	Read2	H171.14
allergic_rhinitis	Read2	H171.15
allergic_rhinitis	Read2	H171.16
allergic_rhinitis	Read2	H171000
allergic_rhinitis	Read2	H171100
allergic_rhinitis	Read2	H172.00
allergic_rhinitis	Read2	H172.11
allergic_rhinitis	Read2	H17z.00
allergic_rhinitis	Read2	H18..00
allergic_rhinitis	Read2	H330.13
allergic_rhinitis	Read2	H330011
allergic_rhinitis	Read2	Hyu2000
allergic_rhinitis	Read2	Hyu2100
allergic_rhinitis	CTV3	14B1.Ya04x
allergic_rhinitis	CTV3	XE0XxY02Rb
allergic_rhinitis	CTV3	H1200Y02Rh
allergic_rhinitis	CTV3	XE0XyY02Rd
allergic_rhinitis	CTV3	H1202Y02Rj
allergic_rhinitis	CTV3	H1203Y02Rk
allergic_rhinitis	CTV3	H1204Y02Ri
allergic_rhinitis	CTV3	H1205Y02Rn
allergic_rhinitis	CTV3	H1206Y02Re
allergic_rhinitis	CTV3	H1207Y02Rf
allergic_rhinitis	CTV3	H120zY02Rg
allergic_rhinitis	CTV3	H13..Y02UN
allergic_rhinitis	CTV3	XE0Y5Y02Ry
allergic_rhinitis	CTV3	H17..Y02S0
allergic_rhinitis	CTV3	XE0Y5Y02S0
allergic_rhinitis	CTV3	X00lAY02SF
allergic_rhinitis	CTV3	XE2QIYa268
allergic_rhinitis	CTV3	Xa0lXY02SB
allergic_rhinitis	CTV3	XE0Y6Y02S1
allergic_rhinitis	CTV3	X00l3Y02S2
allergic_rhinitis	CTV3	X00l4Y02S3
allergic_rhinitis	CTV3	X00l5Y02S4
allergic_rhinitis	CTV3	X00l8Y02SD
allergic_rhinitis	CTV3	X00l6Y02S5
allergic_rhinitis	CTV3	X00l7Y02S6
allergic_rhinitis	CTV3	XaIpWYalRn
allergic_rhinitis	CTV3	XaOb5Yar5Q
allergic_rhinitis	CTV3	XE0Y7Y02S7
allergic_rhinitis	CTV3	X00l9Y02SE
allergic_rhinitis	CTV3	H17z.Y02S8
allergic_rhinitis	CTV3	H18..Y02Rw
allergic_rhinitis	CTV3	X1020Y108C
allergic_rhinitis	CTV3	Hyu20YMAJ7
allergic_rhinitis	CTV3	Hyu21YMAJ8
allergic_rhinitis	medcodeid	102311013
allergic_rhinitis	medcodeid	301176016
allergic_rhinitis	medcodeid	301181013
allergic_rhinitis	medcodeid	301183011
allergic_rhinitis	medcodeid	348106012
allergic_rhinitis	medcodeid	1495072016
allergic_rhinitis	medcodeid	634501000000119
allergic_rhinitis	medcodeid	36447011
allergic_rhinitis	medcodeid	301187012
allergic_rhinitis	medcodeid	301824017
allergic_rhinitis	medcodeid	348109017
allergic_rhinitis	medcodeid	348110010
allergic_rhinitis	medcodeid	477701000006111
allergic_rhinitis	medcodeid	817341000006110
allergic_rhinitis	medcodeid	301823011
allergic_rhinitis	medcodeid	481104016
allergic_rhinitis	medcodeid	348107015
allergic_rhinitis	medcodeid	350153016
allergic_rhinitis	medcodeid	301185016
allergic_rhinitis	medcodeid	301186015
allergic_rhinitis	medcodeid	14582019
allergic_rhinitis	medcodeid	251711015
allergic_rhinitis	medcodeid	396097015
allergic_rhinitis	medcodeid	348104010
allergic_rhinitis	medcodeid	1229598015
allergic_rhinitis	medcodeid	142764012
allergic_rhinitis	medcodeid	396095011
allergic_rhinitis	medcodeid	348103016
allergic_rhinitis	medcodeid	301184017
allergic_rhinitis	medcodeid	224001000000114
allergic_rhinitis	medcodeid	348108013
allergic_rhinitis	medcodeid	301182018
allergic_rhinitis	medcodeid	817361000006114
allergic_rhinitis	medcodeid	301268012
allergic_rhinitis	medcodeid	396098013
allergic_rhinitis	SNOMEDCT	61582004
allergic_rhinitis	SNOMEDCT	195765002
allergic_rhinitis	SNOMEDCT	195768000
allergic_rhinitis	SNOMEDCT	195770009
allergic_rhinitis	SNOMEDCT	232348003
allergic_rhinitis	SNOMEDCT	717234006
allergic_rhinitis	SNOMEDCT	419271008
allergic_rhinitis	SNOMEDCT	21719001
allergic_rhinitis	SNOMEDCT	86094006
allergic_rhinitis	SNOMEDCT	61582004
allergic_rhinitis	SNOMEDCT	21719001
allergic_rhinitis	SNOMEDCT	21719001
allergic_rhinitis	SNOMEDCT	61582004
allergic_rhinitis	SNOMEDCT	21719001
allergic_rhinitis	SNOMEDCT	367498001
allergic_rhinitis	SNOMEDCT	21719001
allergic_rhinitis	SNOMEDCT	232349006
allergic_rhinitis	SNOMEDCT	233683003
allergic_rhinitis	SNOMEDCT	195772001
allergic_rhinitis	SNOMEDCT	195773006
allergic_rhinitis	SNOMEDCT	8229003
allergic_rhinitis	SNOMEDCT	161524000
allergic_rhinitis	SNOMEDCT	61582004
allergic_rhinitis	SNOMEDCT	232347008
allergic_rhinitis	SNOMEDCT	40055000
allergic_rhinitis	SNOMEDCT	86094006
allergic_rhinitis	SNOMEDCT	266342009
allergic_rhinitis	SNOMEDCT	232346004
allergic_rhinitis	SNOMEDCT	195771008
allergic_rhinitis	SNOMEDCT	446096008
allergic_rhinitis	SNOMEDCT	232350006
allergic_rhinitis	SNOMEDCT	195769008
allergic_rhinitis	SNOMEDCT	61582004
allergic_rhinitis	SNOMEDCT	61582004
allergic_rhinitis	Read2_5digit	14B1.
allergic_rhinitis	Read2_5digit	H120.
allergic_rhinitis	Read2_5digit	H1200
allergic_rhinitis	Read2_5digit	H1201
allergic_rhinitis	Read2_5digit	H1202
allergic_rhinitis	Read2_5digit	H1203
allergic_rhinitis	Read2_5digit	H1204
allergic_rhinitis	Read2_5digit	H1205
allergic_rhinitis	Read2_5digit	H1206
allergic_rhinitis	Read2_5digit	H1207
allergic_rhinitis	Read2_5digit	H120z
allergic_rhinitis	Read2_5digit	H17..
allergic_rhinitis	Read2_5digit	H170.
allergic_rhinitis	Read2_5digit	H171.
allergic_rhinitis	Read2_5digit	H1710
allergic_rhinitis	Read2_5digit	H1711
allergic_rhinitis	Read2_5digit	H172.
allergic_rhinitis	Read2_5digit	H17z.
allergic_rhinitis	Read2_5digit	H18..
allergic_rhinitis	Read2_5digit	Hyu20
allergic_rhinitis	Read2_5digit	Hyu21
allergic_rhinitis	CTV3_5digit	14B1.
allergic_rhinitis	CTV3_5digit	XE0Xx
allergic_rhinitis	CTV3_5digit	H1200
allergic_rhinitis	CTV3_5digit	XE0Xy
allergic_rhinitis	CTV3_5digit	H1202
allergic_rhinitis	CTV3_5digit	H1203
allergic_rhinitis	CTV3_5digit	H1204
allergic_rhinitis	CTV3_5digit	H1205
allergic_rhinitis	CTV3_5digit	H1206
allergic_rhinitis	CTV3_5digit	H1207
allergic_rhinitis	CTV3_5digit	H120z
allergic_rhinitis	CTV3_5digit	H13..
allergic_rhinitis	CTV3_5digit	XE0Y5
allergic_rhinitis	CTV3_5digit	H17..
allergic_rhinitis	CTV3_5digit	X00lA
allergic_rhinitis	CTV3_5digit	XE2QI
allergic_rhinitis	CTV3_5digit	Xa0lX
allergic_rhinitis	CTV3_5digit	XE0Y6
allergic_rhinitis	CTV3_5digit	X00l3
allergic_rhinitis	CTV3_5digit	X00l4
allergic_rhinitis	CTV3_5digit	X00l5
allergic_rhinitis	CTV3_5digit	X00l8
allergic_rhinitis	CTV3_5digit	X00l6
allergic_rhinitis	CTV3_5digit	X00l7
allergic_rhinitis	CTV3_5digit	XaIpW
allergic_rhinitis	CTV3_5digit	XaOb5
allergic_rhinitis	CTV3_5digit	XE0Y7
allergic_rhinitis	CTV3_5digit	X00l9
allergic_rhinitis	CTV3_5digit	H17z.
allergic_rhinitis	CTV3_5digit	H18..
allergic_rhinitis	CTV3_5digit	X1020
allergic_rhinitis	CTV3_5digit	Hyu20
allergic_rhinitis	CTV3_5digit	Hyu21
anxiety	ICD10	F40
anxiety	ICD10	F41
anxiety	Read2	1466.00
anxiety	Read2	146G.00
anxiety	Read2	1B1H.11
anxiety	Read2	1B1V.00
anxiety	Read2	1Bb..00
anxiety	Read2	225J.00
anxiety	Read2	225K.00
anxiety	Read2	285..00
anxiety	Read2	286..00
anxiety	Read2	8G52.00
anxiety	Read2	8G94.00
anxiety	Read2	8HHp.00
anxiety	Read2	9N54.00
anxiety	Read2	E20..00
anxiety	Read2	E200.00
anxiety	Read2	E200000
anxiety	Read2	E200100
anxiety	Read2	E200111
anxiety	Read2	E200200
anxiety	Read2	E200300
anxiety	Read2	E200400
anxiety	Read2	E200500
anxiety	Read2	E200z00
anxiety	Read2	E201B00
anxiety	Read2	E202.00
anxiety	Read2	E202.11
anxiety	Read2	E202.12
anxiety	Read2	E202000
anxiety	Read2	E202100
anxiety	Read2	E202200
anxiety	Read2	E202300
anxiety	Read2	E202400
anxiety	Read2	E202500
anxiety	Read2	E202600
anxiety	Read2	E202700
anxiety	Read2	E202800
anxiety	Read2	E202900
anxiety	Read2	E202A00
anxiety	Read2	E202B00
anxiety	Read2	E202C00
anxiety	Read2	E202D00
anxiety	Read2	E202E00
anxiety	Read2	E202z00
anxiety	Read2	E20y.00
anxiety	Read2	E20y100
anxiety	Read2	E20y200
anxiety	Read2	E20y300
anxiety	Read2	E20yz00
anxiety	Read2	E20z.00
anxiety	Read2	Eu34111
anxiety	Read2	Eu34113
anxiety	Read2	Eu34114
anxiety	Read2	Eu40.00
anxiety	Read2	Eu40000
anxiety	Read2	Eu40011
anxiety	Read2	Eu40012
anxiety	Read2	Eu40100
anxiety	Read2	Eu40112
anxiety	Read2	Eu40200
anxiety	Read2	Eu40211
anxiety	Read2	Eu40212
anxiety	Read2	Eu40213
anxiety	Read2	Eu40214
anxiety	Read2	Eu40300
anxiety	Read2	Eu40y00
anxiety	Read2	Eu40z00
anxiety	Read2	Eu40z11
anxiety	Read2	Eu40z12
anxiety	Read2	Eu41.00
anxiety	Read2	Eu41000
anxiety	Read2	Eu41011
anxiety	Read2	Eu41012
anxiety	Read2	Eu41100
anxiety	Read2	Eu41111
anxiety	Read2	Eu41112
anxiety	Read2	Eu41113
anxiety	Read2	Eu41200
anxiety	Read2	Eu41211
anxiety	Read2	Eu41300
anxiety	Read2	Eu41y00
anxiety	Read2	Eu41y11
anxiety	Read2	Eu41z00
anxiety	Read2	Eu41z11
anxiety	Read2	Z481.00
anxiety	Read2	Z4L1.00
anxiety	Read2	ZV11200
anxiety	CTV3	1466.Ya04H
anxiety	CTV3	XaK2cYanBt
anxiety	CTV3	XE0riY7D8h
anxiety	CTV3	XaIo7YalNU
anxiety	CTV3	X7627Ya0sq
anxiety	CTV3	XaKVAYannE
anxiety	CTV3	XaKVNYannM
anxiety	CTV3	XE1hkYM0rT
anxiety	CTV3	XE1hlY01Fz
anxiety	CTV3	8G52.Y75X5
anxiety	CTV3	Ub0qsYMD7r
anxiety	CTV3	XaL0qYao6e
anxiety	CTV3	9N54.Y7ALK
anxiety	CTV3	E20..Y01Fy
anxiety	CTV3	E200.Y01Gq
anxiety	CTV3	E200.Y01GY
anxiety	CTV3	E2000Y01Gb
anxiety	CTV3	XE1Y7Y01Gc
anxiety	CTV3	Ua1qSYMGBI
anxiety	CTV3	E2002Y01Gl
anxiety	CTV3	X00SbY01Gr
anxiety	CTV3	X00SbY01Gs
anxiety	CTV3	E2004YaYAu
anxiety	CTV3	E2005YaYAv
anxiety	CTV3	E200zY01Ga
anxiety	CTV3	E201BY01Hx
anxiety	CTV3	XE1YAY01GA
anxiety	CTV3	XE1YAYa5am
anxiety	CTV3	X00SWY01GM
anxiety	CTV3	E2020Y01GH
anxiety	CTV3	E2021Y01GL
anxiety	CTV3	E2022Y01GK
anxiety	CTV3	E2023Y01GQ
anxiety	CTV3	E2024Y01GP
anxiety	CTV3	E2025Y01GO
anxiety	CTV3	E2026Y01GG
anxiety	CTV3	E2027Y01GS
anxiety	CTV3	E2028Y01GT
anxiety	CTV3	E2029Y01GF
anxiety	CTV3	X762GY7D9J
anxiety	CTV3	Xa7ljYaVCF
anxiety	CTV3	E202CYaYAy
anxiety	CTV3	X762TY7D9Y
anxiety	CTV3	E202EYaYB0
anxiety	CTV3	XE1YBY01GE
anxiety	CTV3	E20y.Y01G3
anxiety	CTV3	E20y1Y01G6
anxiety	CTV3	E20y2Y01G5
anxiety	CTV3	E20y3Y01G4
anxiety	CTV3	E20yzY01G9
anxiety	CTV3	XE1YEY01G1
anxiety	CTV3	E2112Y01Fv
anxiety	CTV3	E2112Y01Fw
anxiety	CTV3	E2112YMBxo
anxiety	CTV3	Eu40.YMB4R
anxiety	CTV3	X00SVY01GI
anxiety	CTV3	X00SVY01GJ
anxiety	CTV3	X00SXY01GR
anxiety	CTV3	X00SXYa0so
anxiety	CTV3	X00SYY01GU
anxiety	CTV3	Eu40yYMB4V
anxiety	CTV3	Eu40zYMB4W
anxiety	CTV3	Eu41.YMB4X
anxiety	CTV3	Eu410YMB4Y
anxiety	CTV3	E2002Y01Gp
anxiety	CTV3	E2002Y01Gq
anxiety	CTV3	Eu413YMB4b
anxiety	CTV3	XE1ZjYMB4c
anxiety	CTV3	Eu41zYMB4d
anxiety	CTV3	ZV112Ya0e1
anxiety	medcodeid	56251019
anxiety	medcodeid	65032014
anxiety	medcodeid	97986013
anxiety	medcodeid	166341019
anxiety	medcodeid	251630012
anxiety	medcodeid	283464017
anxiety	medcodeid	294994012
anxiety	medcodeid	294995013
anxiety	medcodeid	294998010
anxiety	medcodeid	295029017
anxiety	medcodeid	295032019
anxiety	medcodeid	342665019
anxiety	medcodeid	370048011
anxiety	medcodeid	402503018
anxiety	medcodeid	481154010
anxiety	medcodeid	1210253015
anxiety	medcodeid	1231321013
anxiety	medcodeid	1488717011
anxiety	medcodeid	2533632018
anxiety	medcodeid	2549895012
anxiety	medcodeid	300681000000118
anxiety	medcodeid	294953016
anxiety	medcodeid	294993018
anxiety	medcodeid	295031014
anxiety	medcodeid	295033012
anxiety	medcodeid	296224013
anxiety	medcodeid	296237011
anxiety	medcodeid	296238018
anxiety	medcodeid	138401000006119
anxiety	medcodeid	223631000000113
anxiety	medcodeid	362871000006111
anxiety	medcodeid	363281000006117
anxiety	medcodeid	363641000006114
anxiety	medcodeid	363651000006111
anxiety	medcodeid	363671000006118
anxiety	medcodeid	376741000006119
anxiety	medcodeid	388071000006116
anxiety	medcodeid	398351000006110
anxiety	medcodeid	398561000006117
anxiety	medcodeid	418031000006113
anxiety	medcodeid	418061000006116
anxiety	medcodeid	420671000006112
anxiety	medcodeid	427071000006115
anxiety	medcodeid	488211000006112
anxiety	medcodeid	675881000006115
anxiety	medcodeid	980191000006111
anxiety	medcodeid	419841000006116
anxiety	medcodeid	426871000006113
anxiety	medcodeid	460275012
anxiety	medcodeid	401783019
anxiety	medcodeid	295026012
anxiety	medcodeid	296249012
anxiety	medcodeid	370038014
anxiety	medcodeid	362181000006117
anxiety	medcodeid	363661000006113
anxiety	medcodeid	427061000006110
anxiety	medcodeid	294991016
anxiety	medcodeid	296239014
anxiety	medcodeid	2549835014
anxiety	medcodeid	2665410014
anxiety	medcodeid	402505013
anxiety	medcodeid	294960010
anxiety	medcodeid	294996014
anxiety	medcodeid	418051000006118
anxiety	medcodeid	362881000006114
anxiety	medcodeid	399961000006118
anxiety	medcodeid	294963012
anxiety	medcodeid	485870016
anxiety	medcodeid	339044013
anxiety	medcodeid	294961014
anxiety	medcodeid	295004011
anxiety	medcodeid	296236019
anxiety	medcodeid	401780016
anxiety	medcodeid	488201000006114
anxiety	medcodeid	363681000006115
anxiety	medcodeid	371071000006117
anxiety	medcodeid	420631000006114
anxiety	medcodeid	427231000006111
anxiety	medcodeid	285365017
anxiety	medcodeid	294992011
anxiety	medcodeid	33475016
anxiety	medcodeid	296245018
anxiety	medcodeid	401881014
anxiety	medcodeid	223641000000116
anxiety	SNOMEDCT	33693007
anxiety	SNOMEDCT	38617005
anxiety	SNOMEDCT	58963008
anxiety	SNOMEDCT	102912007
anxiety	SNOMEDCT	161470009
anxiety	SNOMEDCT	183399002
anxiety	SNOMEDCT	191724005
anxiety	SNOMEDCT	191725006
anxiety	SNOMEDCT	191728008
anxiety	SNOMEDCT	191744004
anxiety	SNOMEDCT	191746002
anxiety	SNOMEDCT	228560001
anxiety	SNOMEDCT	247853008
anxiety	SNOMEDCT	268957000
anxiety	SNOMEDCT	21897009
anxiety	SNOMEDCT	371631005
anxiety	SNOMEDCT	54307006
anxiety	SNOMEDCT	395017009
anxiety	SNOMEDCT	414371008
anxiety	SNOMEDCT	417676004
anxiety	SNOMEDCT	199101000000102
anxiety	SNOMEDCT	198288003
anxiety	SNOMEDCT	61569007
anxiety	SNOMEDCT	111475002
anxiety	SNOMEDCT	111475002
anxiety	SNOMEDCT	386810004
anxiety	SNOMEDCT	386810004
anxiety	SNOMEDCT	197480006
anxiety	SNOMEDCT	25501002
anxiety	SNOMEDCT	386810004
anxiety	SNOMEDCT	70691001
anxiety	SNOMEDCT	54307006
anxiety	SNOMEDCT	197480006
anxiety	SNOMEDCT	207363009
anxiety	SNOMEDCT	197480006
anxiety	SNOMEDCT	78667006
anxiety	SNOMEDCT	21897009
anxiety	SNOMEDCT	231504006
anxiety	SNOMEDCT	231504006
anxiety	SNOMEDCT	371631005
anxiety	SNOMEDCT	371631005
anxiety	SNOMEDCT	386810004
anxiety	SNOMEDCT	25501002
anxiety	SNOMEDCT	231504006
anxiety	SNOMEDCT	111475002
anxiety	SNOMEDCT	231501003
anxiety	SNOMEDCT	231504006
anxiety	SNOMEDCT	386810004
anxiety	SNOMEDCT	161464003
anxiety	SNOMEDCT	111475002
anxiety	SNOMEDCT	111475002
anxiety	SNOMEDCT	197480006
anxiety	SNOMEDCT	247845000
anxiety	SNOMEDCT	54587008
anxiety	SNOMEDCT	197480006
anxiety	SNOMEDCT	25501002
anxiety	SNOMEDCT	386808001
anxiety	SNOMEDCT	371631005
anxiety	SNOMEDCT	417620007
anxiety	SNOMEDCT	1402001
anxiety	SNOMEDCT	268958005
anxiety	SNOMEDCT	191708009
anxiety	SNOMEDCT	191726007
anxiety	SNOMEDCT	191722009
anxiety	SNOMEDCT	70691001
anxiety	SNOMEDCT	78667006
anxiety	SNOMEDCT	198288003
anxiety	SNOMEDCT	34563004
anxiety	SNOMEDCT	225624000
anxiety	SNOMEDCT	191709001
anxiety	SNOMEDCT	191733007
anxiety	SNOMEDCT	386810004
anxiety	SNOMEDCT	386810004
anxiety	SNOMEDCT	197480006
anxiety	SNOMEDCT	198288003
anxiety	SNOMEDCT	54587008
anxiety	SNOMEDCT	386810004
anxiety	SNOMEDCT	54587008
anxiety	SNOMEDCT	185348006
anxiety	SNOMEDCT	191722009
anxiety	SNOMEDCT	19887002
anxiety	SNOMEDCT	231504006
anxiety	SNOMEDCT	197480006
anxiety	SNOMEDCT	386810004
anxiety	Read2_5digit	1466.
anxiety	Read2_5digit	146G.
anxiety	Read2_5digit	1B1H.
anxiety	Read2_5digit	1B1V.
anxiety	Read2_5digit	1Bb..
anxiety	Read2_5digit	225J.
anxiety	Read2_5digit	225K.
anxiety	Read2_5digit	8G52.
anxiety	Read2_5digit	8G94.
anxiety	Read2_5digit	8HHp.
anxiety	Read2_5digit	9N54.
anxiety	Read2_5digit	E20..
anxiety	Read2_5digit	E200.
anxiety	Read2_5digit	E2000
anxiety	Read2_5digit	E2001
anxiety	Read2_5digit	E2002
anxiety	Read2_5digit	E2003
anxiety	Read2_5digit	E2004
anxiety	Read2_5digit	E2005
anxiety	Read2_5digit	E200z
anxiety	Read2_5digit	E201B
anxiety	Read2_5digit	E202.
anxiety	Read2_5digit	E2020
anxiety	Read2_5digit	E2021
anxiety	Read2_5digit	E2022
anxiety	Read2_5digit	E2023
anxiety	Read2_5digit	E2024
anxiety	Read2_5digit	E2025
anxiety	Read2_5digit	E2026
anxiety	Read2_5digit	E2027
anxiety	Read2_5digit	E2028
anxiety	Read2_5digit	E2029
anxiety	Read2_5digit	E202A
anxiety	Read2_5digit	E202B
anxiety	Read2_5digit	E202C
anxiety	Read2_5digit	E202D
anxiety	Read2_5digit	E202E
anxiety	Read2_5digit	E20y.
anxiety	Read2_5digit	E20y1
anxiety	Read2_5digit	E20y2
anxiety	Read2_5digit	E20y3
anxiety	Read2_5digit	E20yz
anxiety	Read2_5digit	E20z.
anxiety	Read2_5digit	Eu40.
anxiety	Read2_5digit	Eu400
anxiety	Read2_5digit	Eu401
anxiety	Read2_5digit	Eu402
anxiety	Read2_5digit	Eu403
anxiety	Read2_5digit	Eu40y
anxiety	Read2_5digit	Eu40z
anxiety	Read2_5digit	Eu41.
anxiety	Read2_5digit	Eu410
anxiety	Read2_5digit	Eu411
anxiety	Read2_5digit	Eu412
anxiety	Read2_5digit	Eu413
anxiety	Read2_5digit	Eu41y
anxiety	Read2_5digit	Eu41z
anxiety	Read2_5digit	Z481.
anxiety	Read2_5digit	Z4L1.
anxiety	Read2_5digit	ZV112
anxiety	CTV3_5digit	1466.
anxiety	CTV3_5digit	XaK2c
anxiety	CTV3_5digit	XE0ri
anxiety	CTV3_5digit	XaIo7
anxiety	CTV3_5digit	X7627
anxiety	CTV3_5digit	XaKVA
anxiety	CTV3_5digit	XaKVN
anxiety	CTV3_5digit	XE1hk
anxiety	CTV3_5digit	XE1hl
anxiety	CTV3_5digit	8G52.
anxiety	CTV3_5digit	Ub0qs
anxiety	CTV3_5digit	XaL0q
anxiety	CTV3_5digit	9N54.
anxiety	CTV3_5digit	E20..
anxiety	CTV3_5digit	E200.
anxiety	CTV3_5digit	E2000
anxiety	CTV3_5digit	XE1Y7
anxiety	CTV3_5digit	Ua1qS
anxiety	CTV3_5digit	E2002
anxiety	CTV3_5digit	X00Sb
anxiety	CTV3_5digit	E2004
anxiety	CTV3_5digit	E2005
anxiety	CTV3_5digit	E200z
anxiety	CTV3_5digit	E201B
anxiety	CTV3_5digit	XE1YA
anxiety	CTV3_5digit	X00SW
anxiety	CTV3_5digit	E2020
anxiety	CTV3_5digit	E2021
anxiety	CTV3_5digit	E2022
anxiety	CTV3_5digit	E2023
anxiety	CTV3_5digit	E2024
anxiety	CTV3_5digit	E2025
anxiety	CTV3_5digit	E2026
anxiety	CTV3_5digit	E2027
anxiety	CTV3_5digit	E2028
anxiety	CTV3_5digit	E2029
anxiety	CTV3_5digit	X762G
anxiety	CTV3_5digit	Xa7lj
anxiety	CTV3_5digit	E202C
anxiety	CTV3_5digit	X762T
anxiety	CTV3_5digit	E202E
anxiety	CTV3_5digit	XE1YB
anxiety	CTV3_5digit	E20y.
anxiety	CTV3_5digit	E20y2
anxiety	CTV3_5digit	E20y3
anxiety	CTV3_5digit	E20yz
anxiety	CTV3_5digit	XE1YE
anxiety	CTV3_5digit	E2112
anxiety	CTV3_5digit	Eu40.
anxiety	CTV3_5digit	X00SV
anxiety	CTV3_5digit	X00SX
anxiety	CTV3_5digit	X00SY
anxiety	CTV3_5digit	Eu40y
anxiety	CTV3_5digit	Eu40z
anxiety	CTV3_5digit	Eu41.
anxiety	CTV3_5digit	Eu410
anxiety	CTV3_5digit	Eu413
anxiety	CTV3_5digit	XE1Zj
anxiety	CTV3_5digit	Eu41z
anxiety	CTV3_5digit	ZV112
asthma	ICD10	J45
asthma	ICD10	J46
asthma	Read2	14B4.00
asthma	Read2	173A.00
asthma	Read2	173c.00
asthma	Read2	173d.00
asthma	Read2	1780.00
asthma	Read2	1O2..00
asthma	Read2	2126200
asthma	Read2	212G.00
asthma	Read2	H312000
asthma	Read2	H33..00
asthma	Read2	H33..11
asthma	Read2	H330.00
asthma	Read2	H330.11
asthma	Read2	H330.12
asthma	Read2	H330.13
asthma	Read2	H330.14
asthma	Read2	H330000
asthma	Read2	H330011
asthma	Read2	H330100
asthma	Read2	H330111
asthma	Read2	H330z00
asthma	Read2	H331.00
asthma	Read2	H331.11
asthma	Read2	H331000
asthma	Read2	H331100
asthma	Read2	H331111
asthma	Read2	H331z00
asthma	Read2	H332.00
asthma	Read2	H333.00
asthma	Read2	H334.00
asthma	Read2	H335.00
asthma	Read2	H33z.00
asthma	Read2	H33z.11
asthma	Read2	H33z000
asthma	Read2	H33z011
asthma	Read2	H33z100
asthma	Read2	H33z111
asthma	Read2	H33z200
asthma	Read2	H33zz00
asthma	Read2	H33zz11
asthma	Read2	H33zz12
asthma	Read2	H33zz13
asthma	CTV3	14B4.Ya050
asthma	CTV3	173A.YadS4
asthma	CTV3	X1025Y108P
asthma	CTV3	XaKdkYany0
asthma	CTV3	XaJFGYamDq
asthma	CTV3	XaIuGYaleb
asthma	CTV3	21262YaYRj
asthma	CTV3	H3120Y108g
asthma	CTV3	H33..Y107p
asthma	CTV3	H33..Y107q
asthma	CTV3	XE0YQY108A
asthma	CTV3	X101xY1084
asthma	CTV3	X101tY107w
asthma	CTV3	X1020Y108C
asthma	CTV3	X1020Y108E
asthma	CTV3	XE0YRY1085
asthma	CTV3	XE0YSY1086
asthma	CTV3	X101yY1087
asthma	CTV3	H330zY1088
asthma	CTV3	XE0YTY108G
asthma	CTV3	X101uY107x
asthma	CTV3	H3310Y108I
asthma	CTV3	XE0YUY108J
asthma	CTV3	X1022Y108K
asthma	CTV3	H331zY108L
asthma	CTV3	H332.YMAjI
asthma	CTV3	Xa1hDYaY9k
asthma	CTV3	Xa9zfYaYk2
asthma	CTV3	Ua1AXYMFVN
asthma	CTV3	Xaa7BYaw0M
asthma	CTV3	H33z.Y107y
asthma	CTV3	H33z.Yalcg
asthma	CTV3	XE0YVY108m
asthma	CTV3	XE0YWYM1gM
asthma	CTV3	XM0s2YMH4l
asthma	CTV3	XE0YXY1080
asthma	CTV3	X101zY1089
asthma	medcodeid	95786019
asthma	medcodeid	253533013
asthma	medcodeid	301485011
asthma	medcodeid	338238011
asthma	medcodeid	350154010
asthma	medcodeid	396114013
asthma	medcodeid	1483199016
asthma	medcodeid	104872017
asthma	medcodeid	301508013
asthma	medcodeid	350149018
asthma	medcodeid	350151019
asthma	medcodeid	477291000006114
asthma	medcodeid	655601000006113
asthma	medcodeid	655611000006111
asthma	medcodeid	660351000006118
asthma	medcodeid	929091000006111
asthma	medcodeid	983771000006118
asthma	medcodeid	419211018
asthma	medcodeid	145961000006117
asthma	medcodeid	151338014
asthma	medcodeid	2535857010
asthma	medcodeid	301499010
asthma	medcodeid	350153016
asthma	medcodeid	301509017
asthma	medcodeid	251716013
asthma	medcodeid	350152014
asthma	medcodeid	2240591000000119
asthma	medcodeid	301450011
asthma	medcodeid	301480018
asthma	medcodeid	409865018
asthma	medcodeid	350147016
asthma	medcodeid	21390015
asthma	medcodeid	496491000006117
asthma	medcodeid	396118011
asthma	medcodeid	1780388018
asthma	medcodeid	396119015
asthma	medcodeid	350148014
asthma	medcodeid	817361000006114
asthma	medcodeid	301511014
asthma	medcodeid	350156012
asthma	medcodeid	396120014
asthma	medcodeid	98546013
asthma	SNOMEDCT	57607007
asthma	SNOMEDCT	162660004
asthma	SNOMEDCT	195967001
asthma	SNOMEDCT	225057002
asthma	SNOMEDCT	233683003
asthma	SNOMEDCT	266361008
asthma	SNOMEDCT	389145006
asthma	SNOMEDCT	63088003
asthma	SNOMEDCT	266361008
asthma	SNOMEDCT	233679003
asthma	SNOMEDCT	708093000
asthma	SNOMEDCT	405720007
[truncated: 22,355 more rows]

## Sheet: ST2
Supplemental Table 2.	GWAS used.
Phenotype	Author	DOI
Biochemistry and haematology	Mbatchou et al.	10.1038/s41588-021-00870-7
BMI	Yengo et al.	10.1093/hmg/ddy271
Cigarettes/day	Liu et al.	10.1038/s41588-018-0307-5
Drinks/week	Liu et al.	10.1038/s41588-018-0307-5
Educational atteinment	Okbay et al.	10.1038/nature17671
Physical activity	Doherty er al.	10.1038/s41467-018-07743-4
Proteomics	Sun et al.	10.1038/s41586-023-06592-6
Smoking initiation	Liu et al.	10.1038/s41588-018-0307-5
Systolic blood pressure	Evangelou et al.	10.1038/s41588-018-0205-x
Waist hip ratio	Pulit et al.	10.1093/hmg/ddy327
AF	Gemini consortium	https://doi.org/10.5281/zenodo.14284047
alcohol_problems	Gemini consortium	https://doi.org/10.5281/zenodo.14284047
anxiety	Gemini consortium	https://doi.org/10.5281/zenodo.14284047
asthma	Gemini consortium	https://doi.org/10.5281/zenodo.14284047
carpal_tunnel	Gemini consortium	https://doi.org/10.5281/zenodo.14284047
cholelithiasis	Gemini consortium	https://doi.org/10.5281/zenodo.14284047
CKD	Gemini consortium	https://doi.org/10.5281/zenodo.14284047
COPD	Gemini consortium	https://doi.org/10.5281/zenodo.14284047
coronary_heart	Gemini consortium	https://doi.org/10.5281/zenodo.14284047
depression	Gemini consortium	10.1038/s41593-018-0326-7
diabetes_type_2	Gemini consortium	https://doi.org/10.5281/zenodo.14284047
diverticuli	Gemini consortium	https://doi.org/10.5281/zenodo.14284047
enthesopathy_shoulder	Gemini consortium	https://doi.org/10.5281/zenodo.14284047
enthesopathy_upper	Gemini consortium	https://doi.org/10.5281/zenodo.14284047
essential_tremor	Gemini consortium	https://doi.org/10.5281/zenodo.14284047
fibromyalgia	Gemini consortium	https://doi.org/10.5281/zenodo.14284047
GORD	Gemini consortium	https://doi.org/10.5281/zenodo.14284047
gout	Gemini consortium	https://doi.org/10.5281/zenodo.14284047
HF	Gemini consortium	https://doi.org/10.5281/zenodo.14284047
hypertension	Gemini consortium	https://doi.org/10.5281/zenodo.14284047
IDA	Gemini consortium	https://doi.org/10.5281/zenodo.14284047
intervert_disc	Gemini consortium	https://doi.org/10.5281/zenodo.14284047
isch_stroke_tia	Gemini consortium	https://doi.org/10.5281/zenodo.14284047
migraine	Gemini consortium	https://doi.org/10.5281/zenodo.14284047
OA	Gemini consortium	https://doi.org/10.5281/zenodo.14284047
obesity	Gemini consortium	https://doi.org/10.5281/zenodo.14284047
osteoporosis	Gemini consortium	https://doi.org/10.5281/zenodo.14284047
peripheral_arterial	Gemini consortium	https://doi.org/10.5281/zenodo.14284047
pri_bladder	Gemini consortium	https://doi.org/10.5281/zenodo.14284047
pri_colorectal	Gemini consortium	https://doi.org/10.5281/zenodo.14284047
psoriasis	Gemini consortium	https://doi.org/10.5281/zenodo.14284047
sleep_apnoea	Gemini consortium	https://doi.org/10.5281/zenodo.14284047
spondylosis	Gemini consortium	https://doi.org/10.5281/zenodo.14284047
stroke_all	Gemini consortium	https://doi.org/10.5281/zenodo.14284047
tendon	Gemini consortium	https://doi.org/10.5281/zenodo.14284047
TIA	Gemini consortium	https://doi.org/10.5281/zenodo.14284047
ulc_colitis	Gemini consortium	https://doi.org/10.5281/zenodo.14284047
urolithiasis	Gemini consortium	https://doi.org/10.5281/zenodo.14284047

## Sheet: ST3
Supplemental Table 3.	Observational associations for baseline charateristics
Outcome region	Phenotype	Category	n	estimate	std.error	statistic	p.value	conf.low	conf.high
Caudate (QSM)	Age		41581	0.0244736	0.000628801	38.921	0	0.0232412	0.025706
Caudate (QSM)	Sex		41581	0.152821	0.00964573	15.8434	2.28466e-56	0.133916	0.171726
Caudate (QSM)	Ethnicity	White	40252
Caudate (QSM)	Ethnicity	Mixed	195	-0.199481	0.0699975	-2.84983	0.00437635	-0.336674	-0.0622888
Caudate (QSM)	Ethnicity	Asian	541	-0.61141	0.042301	-14.4538	3.09261e-47	-0.694318	-0.528501
Caudate (QSM)	Ethnicity	Black	262	-0.628687	0.060523	-10.3876	3.03343e-25	-0.74731	-0.510064
Caudate (QSM)	Ethnicity	Other	212	-0.279502	0.067166	-4.16136	3.16996e-05	-0.411145	-0.147859
Caudate (QSM)	Education/qualifications	Primary school	2616
Caudate (QSM)	Education/qualifications	Secondary school	9561	-0.0100358	0.0219194	-0.457848	0.647064	-0.0529971	0.0329255
Caudate (QSM)	Education/qualifications	Higher qualification	28977	-0.0169373	0.0202741	-0.835415	0.403489	-0.0566737	0.0227992
Caudate (QSM)	Smoking status	Never	25859
Caudate (QSM)	Smoking status	Previous	13933	0.149054	0.0103141	14.4515	3.2029e-47	0.128839	0.169269
Caudate (QSM)	Smoking status	Current	1357	0.399275	0.0271792	14.6904	9.86914e-49	0.346004	0.452545
Caudate (QSM)	Alcohol intake frequency	Never/rarely	7051
Caudate (QSM)	Alcohol intake frequency	Once or twice a week	15710	0.0501157	0.0140675	3.56251	0.000367741	0.0225439	0.0776876
Caudate (QSM)	Alcohol intake frequency	Three or four times a week	11612	0.0723072	0.0148766	4.86045	1.17548e-06	0.0431495	0.101465
Caudate (QSM)	Alcohol intake frequency	Daily or almost daily	6905	0.139414	0.0167223	8.337	7.85255e-17	0.106639	0.172189
Caudate (QSM)	Days/week with moderate activity	0-1 days/week	5450
Caudate (QSM)	Days/week with moderate activity	2-3 days/week	12132	-0.0357597	0.0159441	-2.24281	0.0249143	-0.0670096	-0.00450978
Caudate (QSM)	Days/week with moderate activity	4-7 days/week	22736	-0.0701428	0.0147988	-4.73975	2.14713e-06	-0.099148	-0.0411376
Caudate (QSM)	Meat consumption	0 times/week	3217
Caudate (QSM)	Meat consumption	0.1-2.9 times/week	18217	0.163489	0.0187075	8.73921	2.43329e-18	0.126823	0.200155
Caudate (QSM)	Meat consumption	>3.0 times/week	20147	0.228235	0.0187211	12.1913	3.95506e-34	0.191542	0.264927
Caudate (QSM)	BMI (categories)	Normal	16088
Caudate (QSM)	BMI (categories)	Overweight	16695	0.184949	0.0108557	17.0371	7.34742e-65	0.163672	0.206226
Caudate (QSM)	BMI (categories)	Obese	7314	0.307245	0.0137515	22.3427	6.60566e-110	0.280292	0.334197
Caudate (QSM)	BMI (categories)	Underweight	302	-0.172567	0.0564565	-3.05663	0.00223983	-0.28322	-0.0619142
Caudate (QSM)	Waist:hip ratio (categories)	Normal	30389
Caudate (QSM)	Waist:hip ratio (categories)	Overweight	10115	0.161585	0.011541	14.001	1.9527e-44	0.138965	0.184205
Caudate (QSM)	BMI		40399	0.0275305	0.00111589	24.6715	2.11148e-133	0.0253434	0.0297176
Caudate (QSM)	Waist:hip ratio		40504	1.4375	0.073576	19.5376	1.29261e-84	1.29329	1.5817
Caudate (QSM)	Waist (cm)		40505	0.0103384	0.000433961	23.8233	1.38355e-124	0.00948783	0.0111889
Caudate (QSM)	Systolic Blood Pressure (average)		35144	0.000517593	0.000299765	1.72666	0.0842368	-6.99351e-05	0.00110512
Hippocampus (QSM)	Age		41581	0.0256508	0.000624933	41.0457	0	0.024426	0.0268757
Hippocampus (QSM)	Sex		41581	0.229722	0.00958641	23.9633	4.82414e-126	0.210933	0.248511
Hippocampus (QSM)	Ethnicity	White	40252
Hippocampus (QSM)	Ethnicity	Mixed	195	-0.136265	0.0697103	-1.95474	0.0506205	-0.272895	0.000364191
Hippocampus (QSM)	Ethnicity	Asian	541	-0.107394	0.0421274	-2.54925	0.0107989	-0.189962	-0.0248253
Hippocampus (QSM)	Ethnicity	Black	262	-0.725008	0.0602747	-12.0284	2.8631e-33	-0.843144	-0.606872
Hippocampus (QSM)	Ethnicity	Other	212	-0.11523	0.0668904	-1.72267	0.0849556	-0.246333	0.0158726
Hippocampus (QSM)	Education/qualifications	Primary school	2616
Hippocampus (QSM)	Education/qualifications	Secondary school	9561	-0.0322109	0.0217805	-1.47889	0.139177	-0.0748999	0.010478
Hippocampus (QSM)	Education/qualifications	Higher qualification	28977	-0.0543069	0.0201456	-2.69572	0.00702642	-0.0937914	-0.0148223
Hippocampus (QSM)	Smoking status	Never	25859
Hippocampus (QSM)	Smoking status	Previous	13933	0.0674104	0.010288	6.55232	5.73176e-11	0.0472462	0.0875745
Hippocampus (QSM)	Smoking status	Current	1357	0.169589	0.0271105	6.25547	4.002e-10	0.116454	0.222725
Hippocampus (QSM)	Alcohol intake frequency	Never/rarely	7051
Hippocampus (QSM)	Alcohol intake frequency	Once or twice a week	15710	-0.00951134	0.0139888	-0.679926	0.496555	-0.0369288	0.0179062
Hippocampus (QSM)	Alcohol intake frequency	Three or four times a week	11612	-0.0459649	0.0147934	-3.10713	0.0018904	-0.0749594	-0.0169705
Hippocampus (QSM)	Alcohol intake frequency	Daily or almost daily	6905	-0.02111	0.0166287	-1.26949	0.204273	-0.0537017	0.0114817
Hippocampus (QSM)	Days/week with moderate activity	0-1 days/week	5450
Hippocampus (QSM)	Days/week with moderate activity	2-3 days/week	12132	-0.056775	0.0158526	-3.58143	0.000342122	-0.0878455	-0.0257045
Hippocampus (QSM)	Days/week with moderate activity	4-7 days/week	22736	-0.0907841	0.0147139	-6.16996	6.89558e-10	-0.119623	-0.0619454
Hippocampus (QSM)	Meat consumption	0 times/week	3217
Hippocampus (QSM)	Meat consumption	0.1-2.9 times/week	18217	0.108759	0.0186076	5.84486	5.10783e-09	0.0722884	0.145229
Hippocampus (QSM)	Meat consumption	>3.0 times/week	20147	0.16617	0.0186211	8.92375	4.68709e-19	0.129673	0.202666
Hippocampus (QSM)	BMI (categories)	Normal	16088
Hippocampus (QSM)	BMI (categories)	Overweight	16695	0.186952	0.0107427	17.4027	1.38901e-67	0.165897	0.208007
Hippocampus (QSM)	BMI (categories)	Obese	7314	0.383098	0.0136084	28.1517	1.07123e-172	0.356426	0.40977
Hippocampus (QSM)	BMI (categories)	Underweight	302	-0.180313	0.055869	-3.22742	0.00125011	-0.289814	-0.0708115
Hippocampus (QSM)	Waist:hip ratio (categories)	Normal	30389
Hippocampus (QSM)	Waist:hip ratio (categories)	Overweight	10115	0.201247	0.0114402	17.5913	5.19022e-69	0.178825	0.22367
Hippocampus (QSM)	BMI		40399	0.0347407	0.00110268	31.5056	2.97665e-215	0.0325795	0.0369019
Hippocampus (QSM)	Waist:hip ratio		40504	1.70743	0.072886	23.426	1.47684e-120	1.56457	1.85028
Hippocampus (QSM)	Waist (cm)		40505	0.0132844	0.000428725	30.9858	2.29889e-208	0.0124441	0.0141246
Hippocampus (QSM)	Systolic Blood Pressure (average)		35144	0.00334637	0.0002978	11.237	3.01162e-29	0.00276269	0.00393004
Putamen (QSM)	Age		41581	0.043474	0.000603451	72.0424	0	0.0422913	0.0446568
Putamen (QSM)	Sex		41581	0.115318	0.00925686	12.4575	1.47311e-35	0.0971745	0.133461
Putamen (QSM)	Ethnicity	White	40252
Putamen (QSM)	Ethnicity	Mixed	195	-0.327227	0.0669497	-4.88766	1.02422e-06	-0.458446	-0.196008
Putamen (QSM)	Ethnicity	Asian	541	-0.664932	0.0404592	-16.4347	1.67984e-60	-0.744231	-0.585634
Putamen (QSM)	Ethnicity	Black	262	-1.01101	0.0578877	-17.465	4.64046e-68	-1.12447	-0.897554
Putamen (QSM)	Ethnicity	Other	212	-0.400437	0.0642414	-6.23331	4.61077e-10	-0.526348	-0.274526
Putamen (QSM)	Education/qualifications	Primary school	2616
Putamen (QSM)	Education/qualifications	Secondary school	9561	-0.010662	0.0210334	-0.506909	0.612222	-0.0518866	0.0305626
Putamen (QSM)	Education/qualifications	Higher qualification	28977	-0.024412	0.0194545	-1.25482	0.20955	-0.0625421	0.0137182
Putamen (QSM)	Smoking status	Never	25859
Putamen (QSM)	Smoking status	Previous	13933	0.189785	0.00987266	19.2233	5.41036e-82	0.170435	0.209135
Putamen (QSM)	Smoking status	Current	1357	0.415481	0.026016	15.9702	3.06435e-57	0.36449	0.466471
Putamen (QSM)	Alcohol intake frequency	Never/rarely	7051
Putamen (QSM)	Alcohol intake frequency	Once or twice a week	15710	0.0589779	0.0134732	4.37743	1.20383e-05	0.032571	0.0853849
Putamen (QSM)	Alcohol intake frequency	Three or four times a week	11612	0.123095	0.0142481	8.63936	5.85175e-18	0.095169	0.151021
Putamen (QSM)	Alcohol intake frequency	Daily or almost daily	6905	0.215243	0.0160158	13.4394	4.33725e-41	0.183853	0.246634
Putamen (QSM)	Days/week with moderate activity	0-1 days/week	5450
Putamen (QSM)	Days/week with moderate activity	2-3 days/week	12132	-0.0279364	0.0153054	-1.82527	0.0679679	-0.0579344	0.00206156
Putamen (QSM)	Days/week with moderate activity	4-7 days/week	22736	-0.0530765	0.014206	-3.73621	0.000187071	-0.0809196	-0.0252333
Putamen (QSM)	Meat consumption	0 times/week	3217
Putamen (QSM)	Meat consumption	0.1-2.9 times/week	18217	0.131448	0.0179622	7.31807	2.5609e-13	0.0962433	0.166654
Putamen (QSM)	Meat consumption	>3.0 times/week	20147	0.187375	0.0179752	10.4241	2.06839e-25	0.152145	0.222606
Putamen (QSM)	BMI (categories)	Normal	16088
Putamen (QSM)	BMI (categories)	Overweight	16695	0.165211	0.0104224	15.8515	2.03042e-56	0.144784	0.185639
Putamen (QSM)	BMI (categories)	Obese	7314	0.265857	0.0132026	20.1367	9.72658e-90	0.23998	0.291734
Putamen (QSM)	BMI (categories)	Underweight	302	-0.177369	0.0542033	-3.2723	0.00106767	-0.283606	-0.0711327
Putamen (QSM)	Waist:hip ratio (categories)	Normal	30389
Putamen (QSM)	Waist:hip ratio (categories)	Overweight	10115	0.166763	0.0110625	15.0746	3.27733e-51	0.145081	0.188446
Putamen (QSM)	BMI		40399	0.0236939	0.00107162	22.1102	1.09932e-107	0.0215935	0.0257942
Putamen (QSM)	Waist:hip ratio		40504	1.48855	0.0704976	21.1149	1.97154e-98	1.35038	1.62672
Putamen (QSM)	Waist (cm)		40505	0.0100074	0.000416074	24.0519	6.21958e-127	0.00919187	0.0108228
Putamen (QSM)	Systolic Blood Pressure (average)		35144	0.000987265	0.000287383	3.43536	0.000592442	0.000424005	0.00155053
Substantia nigra (QSM)	Age		41581	0.00237035	0.000639862	3.70447	0.000212105	0.00111624	0.00362446
Substantia nigra (QSM)	Sex		41581	0.181014	0.0098154	18.4418	1.21637e-75	0.161776	0.200252
Substantia nigra (QSM)	Ethnicity	White	40252
Substantia nigra (QSM)	Ethnicity	Mixed	195	-0.00408499	0.071483	-0.0571463	0.954429	-0.144189	0.136019
Substantia nigra (QSM)	Ethnicity	Asian	541	-0.280839	0.0431987	-6.5011	8.06368e-11	-0.365507	-0.196171
Substantia nigra (QSM)	Ethnicity	Black	262	-0.0329327	0.0618075	-0.532827	0.594156	-0.154073	0.0882077
Substantia nigra (QSM)	Ethnicity	Other	212	-0.123514	0.0685914	-1.80073	0.0717533	-0.257951	0.0109223
Substantia nigra (QSM)	Education/qualifications	Primary school	2616
Substantia nigra (QSM)	Education/qualifications	Secondary school	9561	-0.0148184	0.0223004	-0.664491	0.50638	-0.0585265	0.0288896
Substantia nigra (QSM)	Education/qualifications	Higher qualification	28977	0.0127482	0.0206265	0.618052	0.536544	-0.0276789	0.0531754
Substantia nigra (QSM)	Smoking status	Never	25859
Substantia nigra (QSM)	Smoking status	Previous	13933	0.10248	0.0104994	9.76056	1.75844e-22	0.0819014	0.123058
Substantia nigra (QSM)	Smoking status	Current	1357	0.402656	0.0276675	14.5534	7.30932e-48	0.348429	0.456884
Substantia nigra (QSM)	Alcohol intake frequency	Never/rarely	7051
Substantia nigra (QSM)	Alcohol intake frequency	Once or twice a week	15710	0.0330391	0.014313	2.30833	0.0209857	0.00498616	0.061092
Substantia nigra (QSM)	Alcohol intake frequency	Three or four times a week	11612	0.0321103	0.0151362	2.12142	0.0338925	0.00244382	0.0617767
Substantia nigra (QSM)	Alcohol intake frequency	Daily or almost daily	6905	0.076469	0.0170141	4.49444	6.99422e-06	0.0431219	0.109816
Substantia nigra (QSM)	Days/week with moderate activity	0-1 days/week	5450
Substantia nigra (QSM)	Days/week with moderate activity	2-3 days/week	12132	-0.00615414	0.0162247	-0.379306	0.704463	-0.0379541	0.0256458
Substantia nigra (QSM)	Days/week with moderate activity	4-7 days/week	22736	-0.0424765	0.0150593	-2.82062	0.00479549	-0.0719922	-0.0129608
Substantia nigra (QSM)	Meat consumption	0 times/week	3217
Substantia nigra (QSM)	Meat consumption	0.1-2.9 times/week	18217	0.0998975	0.0190631	5.24035	1.61054e-07	0.0625345	0.137261
Substantia nigra (QSM)	Meat consumption	>3.0 times/week	20147	0.124057	0.019077	6.50295	7.9649e-11	0.0866664	0.161447
Substantia nigra (QSM)	BMI (categories)	Normal	16088
Substantia nigra (QSM)	BMI (categories)	Overweight	16695	0.0767058	0.0111187	6.89882	5.32089e-12	0.0549136	0.098498
Substantia nigra (QSM)	BMI (categories)	Obese	7314	0.121657	0.0140847	8.63755	5.94964e-18	0.0940516	0.149262
Substantia nigra (QSM)	BMI (categories)	Underweight	302	-0.0860468	0.0578245	-1.48807	0.13674	-0.199381	0.027287
Substantia nigra (QSM)	Waist:hip ratio (categories)	Normal	30389
Substantia nigra (QSM)	Waist:hip ratio (categories)	Overweight	10115	0.0264504	0.0117716	2.24696	0.0246479	0.00337842	0.0495224
Substantia nigra (QSM)	BMI		40399	0.0104215	0.00114315	9.11644	8.11033e-20	0.00818094	0.012662
Substantia nigra (QSM)	Waist:hip ratio		40504	0.394155	0.0751968	5.24165	1.59947e-07	0.246772	0.541538
Substantia nigra (QSM)	Waist (cm)		40505	0.00224036	0.000444539	5.03974	4.68172e-07	0.00136908	0.00311164
Substantia nigra (QSM)	Systolic Blood Pressure (average)		35144	-0.000891532	0.000305403	-2.9192	0.00351151	-0.00149011	-0.000292954
Thalamus (QSM)	Age		41581	-0.00316972	0.00062691	-5.0561	4.2972e-07	-0.00439845	-0.001941
Thalamus (QSM)	Sex		41581	0.439023	0.00961673	45.6521	0	0.420175	0.457872
Thalamus (QSM)	Ethnicity	White	40252
Thalamus (QSM)	Ethnicity	Mixed	195	-0.11968	0.0699195	-1.71168	0.0869627	-0.25672	0.0173597
Thalamus (QSM)	Ethnicity	Asian	541	-0.136213	0.0422539	-3.22367	0.00126655	-0.219029	-0.0533967
Thalamus (QSM)	Ethnicity	Black	262	-0.738556	0.0604556	-12.2165	2.90683e-34	-0.857047	-0.620065
Thalamus (QSM)	Ethnicity	Other	212	-0.0690292	0.0670911	-1.02889	0.303539	-0.200525	0.062467
Thalamus (QSM)	Education/qualifications	Primary school	2616
Thalamus (QSM)	Education/qualifications	Secondary school	9561	0.026586	0.0218426	1.21716	0.223549	-0.0162247	0.0693967
Thalamus (QSM)	Education/qualifications	Higher qualification	28977	0.0257612	0.020203	1.27512	0.202274	-0.0138359	0.0653584
Thalamus (QSM)	Smoking status	Never	25859
Thalamus (QSM)	Smoking status	Previous	13933	0.0052373	0.0103247	0.507257	0.611977	-0.0149988	0.0254734
Thalamus (QSM)	Smoking status	Current	1357	0.0850225	0.0272073	3.12499	0.00177934	0.0316972	0.138348
Thalamus (QSM)	Alcohol intake frequency	Never/rarely	7051
Thalamus (QSM)	Alcohol intake frequency	Once or twice a week	15710	-0.036631	0.0140173	-2.61326	0.00897153	-0.0641044	-0.00915748
Thalamus (QSM)	Alcohol intake frequency	Three or four times a week	11612	-0.08653	0.0148236	-5.83732	5.34416e-09	-0.115584	-0.0574763
Thalamus (QSM)	Alcohol intake frequency	Daily or almost daily	6905	-0.116262	0.0166627	-6.97737	3.05285e-12	-0.14892	-0.0836034
Thalamus (QSM)	Days/week with moderate activity	0-1 days/week	5450
Thalamus (QSM)	Days/week with moderate activity	2-3 days/week	12132	-0.0591386	0.0158946	-3.72067	0.000198965	-0.0902915	-0.0279857
Thalamus (QSM)	Days/week with moderate activity	4-7 days/week	22736	-0.102243	0.0147529	-6.93039	4.25984e-12	-0.131158	-0.073328
Thalamus (QSM)	Meat consumption	0 times/week	3217
Thalamus (QSM)	Meat consumption	0.1-2.9 times/week	18217	0.103504	0.0186764	5.54198	3.00889e-08	0.0668989	0.140109
Thalamus (QSM)	Meat consumption	>3.0 times/week	20147	0.127462	0.0186899	6.81983	9.2395e-12	0.0908303	0.164093
Thalamus (QSM)	BMI (categories)	Normal	16088
Thalamus (QSM)	BMI (categories)	Overweight	16695	0.107342	0.010838	9.90425	4.23917e-23	0.0861001	0.128584
Thalamus (QSM)	BMI (categories)	Obese	7314	0.246574	0.0137291	17.96	7.63835e-72	0.219666	0.273483
Thalamus (QSM)	BMI (categories)	Underweight	302	-0.130214	0.0563647	-2.31021	0.0208816	-0.240687	-0.0197414
Thalamus (QSM)	Waist:hip ratio (categories)	Normal	30389
Thalamus (QSM)	Waist:hip ratio (categories)	Overweight	10115	0.129497	0.011496	11.2645	2.17236e-29	0.106966	0.152029
Thalamus (QSM)	BMI		40399	0.0214608	0.00111379	19.2683	2.32471e-82	0.0192778	0.0236438
Thalamus (QSM)	Waist:hip ratio		40504	1.07886	0.073376	14.7032	8.22345e-49	0.935044	1.22267
Thalamus (QSM)	Waist (cm)		40505	0.00924762	0.000432495	21.3821	7.10522e-101	0.00839995	0.0100953
Thalamus (QSM)	Systolic Blood Pressure (average)		35144	0.00203887	0.00029883	6.82286	9.06884e-12	0.00145318	0.00262457

## Sheet: ST4
Supplemental Table 4.	Observational associations for baseline haematology panel
Outcome	Exposure	estimate	std.error	statistic	p.value	conf.low	conf.high	p.value.BH	n	SexStrata
Caudate (QSM)	alanine_amino	0.0558764	0.00522136	10.7015	1.09101e-26	0.0456428	0.0661101	6.7996e-26	38824	All
Caudate (QSM)	alanine_amino	0.047776	0.00694288	6.88129	6.10219e-12	0.0341682	0.0613838	2.85737e-11	20572	Females
Caudate (QSM)	alanine_amino	0.0667719	0.00726093	9.19606	4.10426e-20	0.0525408	0.0810031	3.74461e-19	18252	Males
Caudate (QSM)	albumin	0.00553295	0.0052876	1.0464	0.295383	-0.00483056	0.0158965	0.38107	35503	All
Caudate (QSM)	albumin	0.0198069	0.00726814	2.72516	0.00643298	0.00556157	0.0340521	0.0134591	18656	Females
Caudate (QSM)	albumin	-0.00492437	0.00775712	-0.634819	0.525555	-0.020128	0.0102793	0.645817	16847	Males
Caudate (QSM)	alkaline_phos	-0.0357354	0.00504801	-7.07911	1.47542e-12	-0.0456293	-0.0258415	5.08074e-12	38833	All
Caudate (QSM)	alkaline_phos	-0.042407	0.00724997	-5.84927	5.01217e-09	-0.0566167	-0.0281973	1.87163e-08	20574	Females
Caudate (QSM)	alkaline_phos	-0.0197641	0.00721371	-2.7398	0.00615364	-0.0339027	-0.00562551	0.0138574	18259	Males
Caudate (QSM)	apolipoprot_a	-0.0454137	0.00571344	-7.94858	1.94248e-15	-0.0566119	-0.0342156	7.31528e-15	35292	All
Caudate (QSM)	apolipoprot_a	-0.0273537	0.00737765	-3.70765	0.000209806	-0.0418136	-0.0128938	0.000547724	18466	Females
Caudate (QSM)	apolipoprot_a	-0.0581584	0.00754722	-7.70594	1.37109e-14	-0.0729507	-0.0433661	8.66727e-14	16826	Males
Caudate (QSM)	apolipoprot_b	0.0288979	0.00500203	5.77723	7.65243e-09	0.0190941	0.0387017	2.26502e-08	38640	All
Caudate (QSM)	apolipoprot_b	0.0438963	0.00713266	6.15426	7.683e-10	0.0299165	0.057876	3.06282e-09	20507	Females
Caudate (QSM)	apolipoprot_b	0.0244904	0.00724655	3.37959	0.000727474	0.0102874	0.0386934	0.00183947	18133	Males
Caudate (QSM)	aspartate_ami	-0.0158623	0.00515005	-3.08003	0.00207125	-0.0259562	-0.0057684	0.00421311	38679	All
Caudate (QSM)	aspartate_ami	-0.0166115	0.00704451	-2.35807	0.0183794	-0.0304184	-0.00280448	0.0354374	20498	Females
Caudate (QSM)	aspartate_ami	-0.00921588	0.00722808	-1.27501	0.202322	-0.0233827	0.0049509	0.301439	18181	Males
Caudate (QSM)	bas_n	0.0271347	0.00501163	5.41435	6.18694e-08	0.0173121	0.0369573	1.74377e-07	39488	All
Caudate (QSM)	bas_n	0.0306539	0.0069343	4.42062	9.89133e-06	0.0170629	0.0442449	2.93753e-05	20879	Females
Caudate (QSM)	bas_n	0.0200216	0.0073244	2.73355	0.00627147	0.00566606	0.0343772	0.0140869	18609	Males
Caudate (QSM)	bas_p	0.0114523	0.00494025	2.31815	0.020446	0.00176955	0.021135	0.0362619	39489	All
Caudate (QSM)	bas_p	0.0191067	0.00685341	2.78792	0.00530963	0.00567429	0.0325392	0.0113503	20880	Females
Caudate (QSM)	bas_p	-0.000461356	0.00717426	-0.0643072	0.948726	-0.0145226	0.0135999	0.963802	18609	Males
Caudate (QSM)	bilirubin_dir	-0.00749032	0.00513511	-1.45865	0.14467	-0.017555	0.00257432	0.209204	38658	All
Caudate (QSM)	bilirubin_dir	0.00186847	0.00691644	0.270149	0.787048	-0.0116875	0.0154245	0.842246	20487	Females
Caudate (QSM)	bilirubin_dir	-0.0158267	0.00722525	-2.19047	0.0285025	-0.029988	-0.00166549	0.056055	18171	Males
Caudate (QSM)	bilirubin_tot	-0.00661085	0.00546503	-1.20966	0.226417	-0.0173221	0.00410042	0.307802	33592	All
Caudate (QSM)	bilirubin_tot	-0.00291247	0.00776117	-0.375262	0.707471	-0.0181241	0.0122991	0.785585	16449	Females
Caudate (QSM)	bilirubin_tot	-0.0119444	0.00742505	-1.60866	0.107708	-0.0264972	0.00260842	0.177839	17143	Males
Caudate (QSM)	calcium	-0.0138577	0.00522889	-2.65023	0.00804738	-0.0241062	-0.0036093	0.0151853	35492	All
Caudate (QSM)	calcium	-0.00514281	0.00740863	-0.694164	0.487588	-0.0196635	0.00937785	0.601718	18650	Females
Caudate (QSM)	calcium	-0.0151034	0.00758811	-1.99041	0.0465623	-0.0299759	-0.000231001	0.0856708	16842	Males
Caudate (QSM)	cholesterol	-0.00120705	0.00503795	-0.239591	0.810648	-0.0110813	0.00866715	0.863326	38835	All
Caudate (QSM)	cholesterol	0.0131608	0.00722818	1.82076	0.0686579	-0.00100619	0.0273278	0.11618	20571	Females
Caudate (QSM)	cholesterol	-0.00509554	0.00723741	-0.704056	0.481407	-0.0192806	0.00908953	0.603464	18264	Males
Caudate (QSM)	creatinine	0.0659471	0.00635047	10.3846	3.14485e-25	0.0535004	0.0783938	1.84317e-24	38807	All
Caudate (QSM)	creatinine	0.0543833	0.00689395	7.88855	3.20923e-15	0.0408714	0.0678952	1.95874e-14	20557	Females
Caudate (QSM)	creatinine	0.0490329	0.00722817	6.78358	1.20834e-11	0.0348659	0.0631998	6.21735e-11	18250	Males
Caudate (QSM)	crp	0.0403514	0.00496929	8.12015	4.7925e-16	0.0306118	0.050091	1.86844e-15	38754	All
Caudate (QSM)	crp	0.0426034	0.00690147	6.1731	6.8223e-10	0.0290768	0.0561301	2.74443e-09	20535	Females
Caudate (QSM)	crp	0.038645	0.00721752	5.35432	8.69195e-08	0.0244989	0.052791	3.25948e-07	18219	Males
Caudate (QSM)	cystatin_c	0.0877073	0.00544069	16.1206	2.82729e-58	0.0770437	0.0983708	4.17026e-57	38832	All
Caudate (QSM)	cystatin_c	0.0743826	0.00736778	10.0957	6.56535e-24	0.0599421	0.0888232	6.91706e-23	20572	Females
Caudate (QSM)	cystatin_c	0.0986533	0.00746855	13.2092	1.18172e-39	0.0840152	0.113291	2.6816e-38	18260	Males
Caudate (QSM)	eos_n	0.0285508	0.00494548	5.77311	7.8405e-09	0.0188578	0.0382437	2.31295e-08	39488	All
Caudate (QSM)	eos_n	0.0298362	0.00683583	4.36468	1.27923e-05	0.0164382	0.0432342	3.73636e-05	20879	Females
Caudate (QSM)	eos_n	0.0276815	0.00715719	3.86764	0.000110266	0.0136536	0.0417093	0.000310782	18609	Males
Caudate (QSM)	eos_p	-0.000667908	0.00495353	-0.134835	0.892743	-0.0103766	0.00904083	0.92515	39489	All
Caudate (QSM)	eos_p	0.00373245	0.00683897	0.545762	0.585236	-0.00967168	0.0171366	0.685151	20880	Females
Caudate (QSM)	eos_p	-0.00302917	0.00716253	-0.42292	0.672359	-0.0170675	0.0110091	0.759972	18609	Males
Caudate (QSM)	glucose	0.0526449	0.00524925	10.029	1.22182e-23	0.0423566	0.0629333	6.51393e-23	35439	All
Caudate (QSM)	glucose	0.0440208	0.00735651	5.98393	2.21808e-09	0.0296023	0.0584393	8.57205e-09	18622	Females
Caudate (QSM)	glucose	0.0623098	0.00755163	8.25117	1.68364e-16	0.0475088	0.0771107	1.2845e-15	16817	Males
Caudate (QSM)	glutamyltrans	0.0337067	0.0051294	6.57128	5.05155e-11	0.0236533	0.0437602	1.63759e-10	38809	All
Caudate (QSM)	glutamyltrans	0.0294205	0.00692918	4.24589	2.18681e-05	0.0158396	0.0430015	6.30398e-05	20557	Females
Caudate (QSM)	glutamyltrans	0.0394313	0.00720846	5.47015	4.55574e-08	0.025303	0.0535597	1.74787e-07	18252	Males
Caudate (QSM)	hba1c	0.0189894	0.00513575	3.69749	0.000218043	0.00892351	0.0290553	0.000493523	38548	All
Caudate (QSM)	hba1c	0.000643653	0.00726448	0.0886028	0.929398	-0.0135945	0.0148818	0.947993	20375	Females
Caudate (QSM)	hba1c	0.0385868	0.00736029	5.24256	1.60135e-07	0.0241609	0.0530127	5.80819e-07	18173	Males
Caudate (QSM)	hbc	0.152179	0.0064267	23.6792	4.26478e-123	0.139583	0.164775	4.71791e-121	39555	All
Caudate (QSM)	hbc	0.123842	0.00689105	17.9714	1.13264e-71	0.110335	0.137348	1.00239e-69	20913	Females
Caudate (QSM)	hbc	0.118242	0.00713465	16.5729	3.00451e-61	0.104258	0.132226	3.79857e-59	18642	Males
Caudate (QSM)	hct_p	0.119379	0.0062872	18.9876	4.91058e-80	0.107056	0.131702	1.14365e-78	39555	All
Caudate (QSM)	hct_p	0.102437	0.00693273	14.7758	3.71523e-49	0.088849	0.116025	1.26461e-47	20913	Females
Caudate (QSM)	hct_p	0.0927084	0.00717902	12.9138	5.47877e-38	0.0786378	0.106779	1.21218e-36	18642	Males
Caudate (QSM)	hdl	-0.0834135	0.00578383	-14.4219	5.1246e-47	-0.0947496	-0.0720774	6.21269e-46	35482	All
Caudate (QSM)	hdl	-0.0620095	0.00730032	-8.49408	2.14324e-17	-0.0763178	-0.0477011	1.63515e-16	18646	Females
Caudate (QSM)	hdl	-0.0921416	0.00749904	-12.2871	1.49447e-34	-0.106839	-0.0774438	2.69919e-33	16836	Males
Caudate (QSM)	igf1	-0.00444707	0.0051701	-0.86015	0.389712	-0.0145803	0.00568615	0.481025	38658	All
Caudate (QSM)	igf1	0.0027527	0.00723522	0.380458	0.70361	-0.0114281	0.0169335	0.783264	20477	Females
Caudate (QSM)	igf1	-0.0159947	0.0074235	-2.15461	0.0312056	-0.0305445	-0.00144495	0.0600368	18181	Males
Caudate (QSM)	ldl	0.00922216	0.00499187	1.84744	0.0646915	-0.000561723	0.019006	0.102971	38756	All
Caudate (QSM)	ldl	0.0260197	0.00715812	3.63499	0.000278669	0.0119901	0.0400494	0.000716925	20527	Females
Caudate (QSM)	ldl	0.00282453	0.00724674	0.389766	0.696714	-0.0113788	0.0170279	0.777544	18229	Males
Caudate (QSM)	lipoproteipa	-0.00368621	0.00552893	-0.666713	0.50496	-0.0145227	0.0071503	0.593479	31210	All
Caudate (QSM)	lipoproteipa	0.00161337	0.0076724	0.210283	0.833449	-0.0134242	0.016651	0.879145	16571	Females
Caudate (QSM)	lipoproteipa	-0.00793715	0.00804803	-0.986223	0.32404	-0.023711	0.00783669	0.440515	14639	Males
Caudate (QSM)	lym_n	0.0707906	0.00494426	14.3177	2.21686e-46	0.0611	0.0804812	2.65125e-45	39488	All
Caudate (QSM)	lym_n	0.0783498	0.00685042	11.4372	3.35241e-30	0.0649232	0.0917764	4.56444e-29	20879	Females
Caudate (QSM)	lym_n	0.065268	0.00716101	9.11436	8.70081e-20	0.0512327	0.0793033	7.778e-19	18609	Males
Caudate (QSM)	lym_p	0.00222613	0.004953	0.449451	0.653109	-0.00748157	0.0119338	0.729799	39489	All
Caudate (QSM)	lym_p	0.0146354	0.00690823	2.11855	0.0341404	0.00109554	0.0281753	0.0619144	20880	Females
Caudate (QSM)	lym_p	-0.00420196	0.00719253	-0.584212	0.559084	-0.0182991	0.00989513	0.676867	18609	Males
Caudate (QSM)	mch	0.134804	0.00492771	27.3563	3.02912e-163	0.125146	0.144462	5.36155e-161	39554	All
Caudate (QSM)	mch	0.142681	0.00679261	21.0054	5.89126e-97	0.129368	0.155995	1.30344e-94	20912	Females
Caudate (QSM)	mch	0.125654	0.00715471	17.5625	1.70309e-68	0.111631	0.139677	3.76809e-66	18642	Males
Caudate (QSM)	mch_c	0.0567859	0.00503205	11.2848	1.73003e-29	0.0469232	0.0666485	1.20557e-28	39554	All
Caudate (QSM)	mch_c	0.0578933	0.00693942	8.34266	7.70903e-17	0.0442923	0.0714943	5.50201e-16	20912	Females
Caudate (QSM)	mch_c	0.0577362	0.00727608	7.93507	2.22221e-15	0.0434754	0.0719971	1.52454e-14	18642	Males
Caudate (QSM)	mcv	0.125994	0.00495498	25.4276	1.72052e-141	0.116282	0.135705	2.17523e-139	39555	All
Caudate (QSM)	mcv	0.138786	0.00683678	20.3	9.65946e-91	0.125387	0.152186	1.42477e-88	20913	Females
Caudate (QSM)	mcv	0.110634	0.00725428	15.2509	3.36019e-52	0.096416	0.124852	1.41608e-50	18642	Males
Caudate (QSM)	mon_n	0.0631473	0.00505031	12.5037	8.33712e-36	0.0532489	0.0730457	7.45288e-35	39488	All
Caudate (QSM)	mon_n	0.0506035	0.00684698	7.39063	1.51643e-13	0.0371837	0.0640233	7.94106e-13	20879	Females
Caudate (QSM)	mon_n	0.0701206	0.00721662	9.71655	2.89596e-22	0.0559763	0.0842649	2.8164e-21	18609	Males
Caudate (QSM)	mon_p	-0.00210664	0.00508352	-0.414407	0.678578	-0.0120702	0.00785687	0.752559	39489	All
Caudate (QSM)	mon_p	-0.00983801	0.00684912	-1.43639	0.150907	-0.023262	0.00358603	0.23267	20880	Females
Caudate (QSM)	mon_p	0.00460787	0.00718907	0.640956	0.521559	-0.00948244	0.0186982	0.641975	18609	Males
Caudate (QSM)	mpv	0.0202862	0.00493067	4.11429	3.89155e-05	0.0106223	0.0299502	9.38426e-05	39555	All
Caudate (QSM)	mpv	0.0127602	0.00685259	1.8621	0.0626035	-0.000670646	0.026191	0.107187	20913	Females
Caudate (QSM)	mpv	0.0267979	0.00715789	3.74382	0.000181786	0.0127687	0.0408271	0.000495017	18642	Males
Caudate (QSM)	mrv	0.00532387	0.00504879	1.05448	0.291668	-0.00457157	0.0152193	0.377377	38860	All
Caudate (QSM)	mrv	0.00242759	0.00699269	0.347161	0.728474	-0.0112778	0.016133	0.800307	20534	Females
Caudate (QSM)	mrv	0.00654197	0.00736036	0.888811	0.374117	-0.00788408	0.020968	0.495648	18326	Males
Caudate (QSM)	mscv	0.0482144	0.00513476	9.3898	6.32629e-21	0.0381505	0.0582784	2.93129e-20	38860	All
Caudate (QSM)	mscv	0.0587378	0.00710396	8.26831	1.44055e-16	0.0448143	0.0726613	1.01991e-15	20534	Females
Caudate (QSM)	mscv	0.0350006	0.00749194	4.67176	3.00749e-06	0.0203166	0.0496845	9.96866e-06	18326	Males
Caudate (QSM)	neu_n	0.0632853	0.00492366	12.8533	9.81248e-38	0.0536351	0.0729355	9.23835e-37	39488	All
Caudate (QSM)	neu_n	0.0554119	0.00688768	8.04508	9.07584e-16	0.0419123	0.0689115	5.94971e-15	20879	Females
Caudate (QSM)	neu_n	0.0678993	0.00717347	9.46534	3.26634e-21	0.0538396	0.081959	3.07523e-20	18609	Males
Caudate (QSM)	neu_p	-0.00179152	0.00492921	-0.363451	0.71627	-0.0114526	0.00786954	0.786098	39489	All
Caudate (QSM)	neu_p	-0.0120763	0.00690135	-1.74984	0.0801601	-0.0256027	0.00145012	0.132601	20880	Females
Caudate (QSM)	neu_p	0.00322037	0.00717427	0.448878	0.653525	-0.0108409	0.0172817	0.753086	18609	Males
Caudate (QSM)	oestradiol	-0.0271723	0.0117343	-2.31563	0.0206057	-0.050171	-0.0041735	0.036472	7412	All
Caudate (QSM)	oestradiol	-0.0341296	0.012441	-2.7433	0.00610051	-0.0585135	-0.00974557	0.0128547	6017	Females
Caudate (QSM)	oestradiol	-0.000790334	0.0270613	-0.0292053	0.976705	-0.0538295	0.0522488	0.98114	1395	Males
Caudate (QSM)	pdw	0.00130582	0.00498084	0.262168	0.793193	-0.00845644	0.0110681	0.853985	39555	All
Caudate (QSM)	pdw	-0.00742536	0.00684674	-1.08451	0.278151	-0.0208447	0.005994	0.385232	20913	Females
Caudate (QSM)	pdw	0.010145	0.00717361	1.41421	0.157317	-0.00391502	0.024205	0.245115	18642	Males
Caudate (QSM)	phosphate	-0.034745	0.00542164	-6.40858	1.48723e-10	-0.0453713	-0.0241188	4.75161e-10	35439	All
Caudate (QSM)	phosphate	-0.0180627	0.00740841	-2.43813	0.0147727	-0.0325829	-0.00354246	0.0293135	18620	Females
Caudate (QSM)	phosphate	-0.0443842	0.00761033	-5.8321	5.57383e-09	-0.0593002	-0.0294683	2.3471e-08	16819	Males
Caudate (QSM)	plt_crit	-0.0210091	0.0052346	-4.01349	5.99368e-05	-0.0312687	-0.0107494	0.000141829	39555	All
Caudate (QSM)	plt_crit	-0.00900818	0.00695603	-1.29502	0.195328	-0.0226417	0.00462539	0.288579	20913	Females
Caudate (QSM)	plt_crit	-0.0338221	0.00726237	-4.65717	3.22802e-06	-0.048056	-0.0195881	1.06597e-05	18642	Males
Caudate (QSM)	plt_n	-0.0288611	0.00511308	-5.64456	1.66738e-08	-0.0388825	-0.0188396	4.77552e-08	39555	All
Caudate (QSM)	plt_n	-0.0140833	0.00689607	-2.04223	0.0411415	-0.0275994	-0.000567292	0.0728205	20913	Females
Caudate (QSM)	plt_n	-0.0441459	0.00721006	-6.12282	9.37755e-10	-0.0582773	-0.0300144	4.20373e-09	18642	Males
Caudate (QSM)	rbc_n	0.00834656	0.00597632	1.39661	0.16254	-0.00336681	0.0200599	0.231639	39555	All
Caudate (QSM)	rbc_n	0.00406509	0.00689307	0.589736	0.555374	-0.00944507	0.0175753	0.658855	20913	Females
Caudate (QSM)	rbc_n	0.0157705	0.0072281	2.18183	0.0291348	0.00160365	0.0299373	0.0567936	18642	Males
Caudate (QSM)	rbc_p	-0.00630338	0.00492666	-1.27944	0.200749	-0.0159595	0.0033527	0.278905	39488	All
Caudate (QSM)	rbc_p	-0.00852344	0.00683823	-1.24644	0.212617	-0.0219261	0.00487925	0.307964	20879	Females
Caudate (QSM)	rbc_p	-0.00341142	0.00716267	-0.476277	0.633882	-0.01745	0.0106272	0.741065	18609	Males
Caudate (QSM)	rbcn_n	-0.00594413	0.00492649	-1.20657	0.227607	-0.0155999	0.00371161	0.308945	39488	All
Caudate (QSM)	rbcn_n	-0.00891574	0.0068381	-1.30383	0.192305	-0.0223182	0.0044867	0.286999	20879	Females
Caudate (QSM)	rbcn_n	-0.00258553	0.00716211	-0.361001	0.718103	-0.016623	0.0114519	0.796392	18609	Males
Caudate (QSM)	rdw	-0.0937483	0.00491438	-19.0763	9.17132e-81	-0.10338	-0.0841163	2.19368e-79	39555	All
Caudate (QSM)	rdw	-0.11515	0.00679506	-16.9461	5.50924e-64	-0.128468	-0.101831	3.0473e-62	20913	Females
Caudate (QSM)	rdw	-0.0717452	0.00721068	-9.94986	2.88704e-23	-0.0858779	-0.0576126	3.0417e-22	18642	Males
Caudate (QSM)	ret_imm_frac	0.0488473	0.00502536	9.72016	2.62311e-22	0.0389978	0.0586969	1.31155e-21	38860	All
Caudate (QSM)	ret_imm_frac	0.0521236	0.00697248	7.47563	7.99205e-14	0.0384578	0.0657894	4.31278e-13	20534	Females
Caudate (QSM)	ret_imm_frac	0.045518	0.00731453	6.22295	4.985e-10	0.0311817	0.0598542	2.29777e-09	18326	Males
Caudate (QSM)	ret_n	0.100728	0.00502176	20.0582	4.84094e-89	0.0908852	0.11057	1.47732e-87	38860	All
Caudate (QSM)	ret_n	0.0925021	0.00688471	13.4359	5.5555e-41	0.0790083	0.105996	1.17062e-39	20534	Females
Caudate (QSM)	ret_n	0.109286	0.00720638	15.1652	1.2384e-51	0.0951621	0.123411	4.98177e-50	18326	Males
Caudate (QSM)	ret_p	0.0999021	0.00495875	20.1466	8.30139e-90	0.0901831	0.109621	2.72101e-88	38860	All
Caudate (QSM)	ret_p	0.0931042	0.00688352	13.5257	1.66257e-41	0.0796128	0.106596	3.58872e-40	20534	Females
Caudate (QSM)	ret_p	0.108689	0.00720132	15.0929	3.6666e-51	0.0945743	0.122803	1.35206e-49	18326	Males
Caudate (QSM)	rheumatoid_fa	0.0199406	0.0173706	1.14795	0.251074	-0.0141051	0.0539863	0.33565	3209	All
Caudate (QSM)	rheumatoid_fa	0.0327655	0.0240394	1.36299	0.173063	-0.0143508	0.0798819	0.260921	1750	Females
Caudate (QSM)	rheumatoid_fa	0.00373793	0.0255576	0.146255	0.88374	-0.046354	0.0538299	0.92348	1459	Males
Caudate (QSM)	shbg	-0.0492562	0.00587064	-8.39026	5.02969e-17	-0.0607625	-0.03775	2.02331e-16	35120	All
Caudate (QSM)	shbg	-0.0665377	0.00730766	-9.1052	9.47295e-20	-0.0808604	-0.0522149	8.38356e-19	18419	Females
Caudate (QSM)	shbg	-0.0203777	0.00783837	-2.59974	0.00933757	-0.0357407	-0.00501483	0.0203193	16701	Males
Caudate (QSM)	testosterone	-0.0154966	0.0123652	-1.25325	0.210124	-0.039732	0.00873871	0.289207	35606	All
Caudate (QSM)	testosterone	0.0232743	0.00750739	3.10019	0.00193705	0.00856011	0.0379885	0.00449944	17516	Females
Caudate (QSM)	testosterone	-0.0119195	0.00725752	-1.64236	0.100533	-0.0261439	0.00230503	0.167972	18090	Males
Caudate (QSM)	total_protein	-0.0343084	0.00524219	-6.54466	6.04422e-11	-0.0445829	-0.0240339	1.94514e-10	35445	All
Caudate (QSM)	total_protein	-0.0352842	0.00729135	-4.83919	1.31416e-06	-0.049575	-0.0209934	4.19869e-06	18632	Females
Caudate (QSM)	total_protein	-0.0306254	0.00763155	-4.013	6.02119e-05	-0.045583	-0.0156679	0.000173575	16813	Males
Caudate (QSM)	triglycerides	0.0896593	0.00512913	17.4804	3.69174e-68	0.0796064	0.0997122	6.80665e-67	38801	All
Caudate (QSM)	triglycerides	0.0934486	0.00699867	13.3523	1.69378e-40	0.0797315	0.107166	3.48603e-39	20559	Females
Caudate (QSM)	triglycerides	0.0913712	0.00719036	12.7074	7.70725e-37	0.0772783	0.105464	1.58626e-35	18242	Males
Caudate (QSM)	urate	0.121082	0.00608552	19.8968	1.18984e-87	0.109155	0.13301	3.51003e-86	38781	All
Caudate (QSM)	urate	0.11036	0.00698165	15.8071	5.94801e-56	0.0966758	0.124043	2.632e-54	20544	Females
Caudate (QSM)	urate	0.0958351	0.00717829	13.3507	1.81938e-40	0.0817659	0.109904	4.47263e-39	18237	Males
Caudate (QSM)	urea	0.0507521	0.00519856	9.76272	1.72741e-22	0.0405631	0.0609411	8.83674e-22	38800	All
Caudate (QSM)	urea	0.062857	0.00726654	8.6502	5.513e-18	0.0486148	0.0770991	4.3955e-17	20552	Females
Caudate (QSM)	urea	0.0427859	0.00730474	5.85728	4.78604e-09	0.0284689	0.0571029	2.04621e-08	18248	Males
Caudate (QSM)	vitamin_d	0.00306298	0.0051597	0.593635	0.55276	-0.00704985	0.0131758	0.638799	37327	All
Caudate (QSM)	vitamin_d	0.0232207	0.0071648	3.24094	0.00119337	0.00917791	0.0372634	0.00286214	19620	Females
Caudate (QSM)	vitamin_d	-0.019731	0.00750125	-2.63036	0.00853685	-0.0344332	-0.00502881	0.0187472	17707	Males
Caudate (QSM)	wbc_n	0.0826791	0.00491679	16.8157	3.11099e-63	0.0730424	0.0923159	5.09856e-62	39554	All
Caudate (QSM)	wbc_n	0.0764414	0.00685104	11.1576	7.92888e-29	0.0630136	0.0898692	1.03192e-27	20912	Females
Caudate (QSM)	wbc_n	0.0869012	0.00716203	12.1336	9.40153e-34	0.0728638	0.100938	1.63144e-32	18642	Males
Hippocampus (QSM)	alanine_amino	0.0660909	0.00519231	12.7286	4.86342e-37	0.0559142	0.0762677		38824	All
Hippocampus (QSM)	alanine_amino	0.0550788	0.00691507	7.96503	1.73726e-15	0.0415255	0.068632		20572	Females
Hippocampus (QSM)	alanine_amino	0.0777529	0.00727413	10.689	1.37445e-26	0.0634959	0.09201		18252	Males
Hippocampus (QSM)	albumin	-0.00915684	0.00526913	-1.73783	0.0822501	-0.0194842	0.00117047		35503	All
Hippocampus (QSM)	albumin	-0.0152935	0.00725415	-2.10824	0.0350237	-0.0295114	-0.0010756		18656	Females
Hippocampus (QSM)	albumin	0.000841448	0.00779119	0.108	0.913997	-0.014429	0.0161119		16847	Males
Hippocampus (QSM)	alkaline_phos	0.0144764	0.0050254	2.88064	0.00397089	0.00462676	0.024326		38833	All
Hippocampus (QSM)	alkaline_phos	0.0181713	0.0072288	2.51373	0.0119536	0.00400309	0.0323395		20574	Females
Hippocampus (QSM)	alkaline_phos	0.0149481	0.00723229	2.06686	0.0387618	0.000773078	0.0291231		18259	Males
Hippocampus (QSM)	apolipoprot_a	-0.0685746	0.00568636	-12.0595	2.01171e-33	-0.0797197	-0.0574295		35292	All
Hippocampus (QSM)	apolipoprot_a	-0.0620503	0.00735312	-8.43864	3.44497e-17	-0.0764621	-0.0476385		18466	Females
Hippocampus (QSM)	apolipoprot_a	-0.0653055	0.00757648	-8.61951	7.31434e-18	-0.0801551	-0.0504559		16826	Males
Hippocampus (QSM)	apolipoprot_b	0.0331075	0.00497782	6.651	2.94975e-11	0.0233511	0.0428638		38640	All
Hippocampus (QSM)	apolipoprot_b	0.0466131	0.00710542	6.56022	5.50136e-11	0.0326867	0.0605395		20507	Females
Hippocampus (QSM)	apolipoprot_b	0.0241605	0.00726952	3.32354	0.000890599	0.00991252	0.0384085		18133	Males
Hippocampus (QSM)	aspartate_ami	0.00966556	0.00512321	1.88662	0.0592186	-0.000375744	0.0197069		38679	All
Hippocampus (QSM)	aspartate_ami	0.00245135	0.00701825	0.349282	0.726881	-0.0113042	0.0162069		20498	Females
Hippocampus (QSM)	aspartate_ami	0.0193099	0.00724237	2.66624	0.00767724	0.00511513	0.0335047		18181	Males
Hippocampus (QSM)	bas_n	0.0191779	0.0049765	3.85368	0.000116538	0.00942411	0.0289316		39488	All
Hippocampus (QSM)	bas_n	0.0195521	0.00690597	2.83119	0.00464203	0.00601663	0.0330875		20879	Females
Hippocampus (QSM)	bas_n	0.0175644	0.00731701	2.40049	0.0163829	0.00322333	0.0319055		18609	Males
Hippocampus (QSM)	bas_p	0.00099568	0.00490508	0.20299	0.839144	-0.0086181	0.0106095		39489	All
Hippocampus (QSM)	bas_p	0.00280405	0.00682481	0.410862	0.681178	-0.0105723	0.0161804		20880	Females
Hippocampus (QSM)	bas_p	-0.00317515	0.00716666	-0.443045	0.657738	-0.0172215	0.0108712		18609	Males
Hippocampus (QSM)	bilirubin_dir	-0.00985623	0.00510797	-1.92958	0.0536662	-0.0198677	0.000155199		38658	All
Hippocampus (QSM)	bilirubin_dir	-0.0100224	0.00689003	-1.45462	0.145789	-0.0235266	0.00348182		20487	Females
Hippocampus (QSM)	bilirubin_dir	-0.0101203	0.00724087	-1.39766	0.162233	-0.0243121	0.00407159		18171	Males
Hippocampus (QSM)	bilirubin_tot	-0.00702604	0.00543357	-1.29308	0.195992	-0.0176756	0.00362355		33592	All
Hippocampus (QSM)	bilirubin_tot	-0.0121658	0.00775114	-1.56955	0.116538	-0.0273578	0.00302612		16449	Females
Hippocampus (QSM)	bilirubin_tot	-0.0035128	0.00746477	-0.470584	0.637944	-0.0181435	0.0111179		17143	Males
Hippocampus (QSM)	calcium	0.000965911	0.00521147	0.185343	0.852961	-0.00924838	0.0111802		35492	All
Hippocampus (QSM)	calcium	0.000433834	0.00739477	0.0586677	0.953217	-0.0140596	0.0149273		18650	Females
Hippocampus (QSM)	calcium	0.0052976	0.00762171	0.695066	0.487023	-0.00964069	0.0202359		16842	Males
Hippocampus (QSM)	cholesterol	-0.000581214	0.00501259	-0.115951	0.907692	-0.0104057	0.00924328		38835	All
Hippocampus (QSM)	cholesterol	0.00902815	0.00720333	1.25333	0.2101	-0.00509012	0.0231464		20571	Females
Hippocampus (QSM)	cholesterol	-0.00733024	0.00725409	-1.0105	0.31227	-0.021548	0.00688751		18264	Males
Hippocampus (QSM)	creatinine	0.031251	0.00632512	4.94078	7.81347e-07	0.018854	0.043648		38807	All
Hippocampus (QSM)	creatinine	0.0200531	0.00687778	2.91563	0.00355357	0.00657285	0.0335333		20557	Females
Hippocampus (QSM)	creatinine	0.0286374	0.00725217	3.9488	7.88396e-05	0.0144234	0.0428514		18250	Males
Hippocampus (QSM)	crp	0.0476285	0.0049423	9.63691	5.91047e-22	0.0379418	0.0573152		38754	All
Hippocampus (QSM)	crp	0.058805	0.00687087	8.55859	1.22172e-17	0.0453383	0.0722716		20535	Females
Hippocampus (QSM)	crp	0.0343399	0.00723524	4.7462	2.08846e-06	0.0201591	0.0485207		18219	Males
Hippocampus (QSM)	cystatin_c	0.0709388	0.00541967	13.0891	4.59839e-39	0.0603164	0.0815611		38832	All
Hippocampus (QSM)	cystatin_c	0.0628523	0.00734666	8.55521	1.25778e-17	0.0484531	0.0772514		20572	Females
Hippocampus (QSM)	cystatin_c	0.0771734	0.00750135	10.2879	9.33477e-25	0.062471	0.0918757		18260	Males
Hippocampus (QSM)	eos_n	0.0237896	0.00491053	4.84461	1.27341e-06	0.0141651	0.0334141		39488	All
Hippocampus (QSM)	eos_n	0.0194842	0.0068078	2.86205	0.00421333	0.0061412	0.0328273		20879	Females
Hippocampus (QSM)	eos_n	0.0288728	0.00714939	4.03851	5.40089e-05	0.0148603	0.0428854		18609	Males
Hippocampus (QSM)	eos_p	-0.00312347	0.0049179	-0.635122	0.525352	-0.0127624	0.00651544		39489	All
Hippocampus (QSM)	eos_p	-0.00737351	0.00680905	-1.0829	0.278865	-0.020719	0.00597197		20880	Females
Hippocampus (QSM)	eos_p	0.00218375	0.007155	0.305207	0.760212	-0.0118398	0.0162073		18609	Males
Hippocampus (QSM)	glucose	0.0421595	0.00523437	8.05436	8.23769e-16	0.0319003	0.0524186		35439	All
Hippocampus (QSM)	glucose	0.0363169	0.00734329	4.94559	7.65775e-07	0.0219243	0.0507095		18622	Females
Hippocampus (QSM)	glucose	0.0498716	0.00759411	6.56714	5.27962e-11	0.0349874	0.0647558		16817	Males
Hippocampus (QSM)	glutamyltrans	0.0454363	0.00510034	8.90849	5.39286e-19	0.0354398	0.0554328		38809	All
Hippocampus (QSM)	glutamyltrans	0.0435367	0.00689999	6.30967	2.85345e-10	0.030013	0.0570604		20557	Females
Hippocampus (QSM)	glutamyltrans	0.0489082	0.00722138	6.77269	1.30269e-11	0.0347545	0.0630618		18252	Males
Hippocampus (QSM)	hba1c	0.0272925	0.00509909	5.35242	8.72797e-08	0.0172984	0.0372865		38548	All
Hippocampus (QSM)	hba1c	0.0162464	0.00723932	2.24419	0.0248311	0.00205757	0.0304352		20375	Females
Hippocampus (QSM)	hba1c	0.0395147	0.00734996	5.37618	7.70238e-08	0.025109	0.0539203		18173	Males
Hippocampus (QSM)	hbc	0.126918	0.00639351	19.8511	2.87296e-87	0.114387	0.139449		39555	All
Hippocampus (QSM)	hbc	0.0970062	0.00688024	14.0993	6.17041e-45	0.0835212	0.110491		20913	Females
Hippocampus (QSM)	hbc	0.105495	0.00713813	14.779	3.79859e-49	0.0915043	0.119485		18642	Males
Hippocampus (QSM)	hct_p	0.100287	0.00624979	16.0464	9.21945e-58	0.0880376	0.112536		39555	All
Hippocampus (QSM)	hct_p	0.0792843	0.00691581	11.4642	2.45939e-30	0.0657296	0.0928391		20913	Females
Hippocampus (QSM)	hct_p	0.0847107	0.00717707	11.803	4.90189e-32	0.0706439	0.0987774		18642	Males
Hippocampus (QSM)	hdl	-0.0959596	0.00575813	-16.6651	4.0572e-62	-0.107245	-0.0846739		35482	All
Hippocampus (QSM)	hdl	-0.0877591	0.00727136	-12.0691	2.04889e-33	-0.102011	-0.0735075		18646	Females
Hippocampus (QSM)	hdl	-0.0865399	0.00753611	-11.4834	2.07671e-30	-0.10131	-0.0717694		16836	Males
Hippocampus (QSM)	igf1	0.0104768	0.00514414	2.03665	0.0416917	0.000394496	0.0205592		38658	All
Hippocampus (QSM)	igf1	0.012756	0.0072113	1.76889	0.0769266	-0.00137787	0.0268899		20477	Females
Hippocampus (QSM)	igf1	0.00659684	0.00744003	0.886669	0.375269	-0.00798535	0.021179		18181	Males
Hippocampus (QSM)	ldl	0.0153002	0.00496857	3.0794	0.00207561	0.00556201	0.0250384		38756	All
Hippocampus (QSM)	ldl	0.030034	0.00713272	4.21073	2.5563e-05	0.0160541	0.0440139		20527	Females
Hippocampus (QSM)	ldl	0.00383857	0.00727041	0.527971	0.597526	-0.0104112	0.0180883		18229	Males
Hippocampus (QSM)	lipoproteipa	0.000169889	0.00550658	0.0308521	0.975388	-0.0106228	0.0109626		31210	All
Hippocampus (QSM)	lipoproteipa	0.00613562	0.0076421	0.802871	0.422061	-0.00884263	0.0211139		16571	Females
Hippocampus (QSM)	lipoproteipa	-0.00602497	0.00809085	-0.744665	0.456486	-0.0218827	0.0098328		14639	Males
Hippocampus (QSM)	lym_n	0.0579392	0.0049128	11.7935	4.77215e-32	0.0483103	0.0675681		39488	All
Hippocampus (QSM)	lym_n	0.0597085	0.00682941	8.74286	2.4418e-18	0.0463231	0.0730939		20879	Females
Hippocampus (QSM)	lym_n	0.0578221	0.00715688	8.07924	6.91258e-16	0.0437949	0.0718494		18609	Males
Hippocampus (QSM)	lym_p	-0.00779876	0.00491726	-1.586	0.112748	-0.0174364	0.00183889		39489	All
Hippocampus (QSM)	lym_p	-0.00958938	0.00687857	-1.39409	0.163304	-0.0230711	0.00389237		20880	Females
Hippocampus (QSM)	lym_p	-0.0031626	0.00718497	-0.440168	0.65982	-0.0172449	0.0109197		18609	Males
Hippocampus (QSM)	mch_c	0.0429184	0.00499904	8.58533	9.38217e-18	0.0331205	0.0527163		39554	All
Hippocampus (QSM)	mch_c	0.0437618	0.00691314	6.33024	2.49754e-10	0.0302123	0.0573113		20912	Females
Hippocampus (QSM)	mch_c	0.0430969	0.00727421	5.92462	3.18535e-09	0.0288397	0.0573541		18642	Males
Hippocampus (QSM)	mch	0.0652847	0.00492723	13.2498	5.50887e-40	0.0556275	0.0749419		39554	All
Hippocampus (QSM)	mch	0.062629	0.0068194	9.18394	4.53363e-20	0.0492632	0.0759948		20912	Females
Hippocampus (QSM)	mch	0.0698698	0.00718829	9.71996	2.80051e-22	0.055781	0.0839586		18642	Males
Hippocampus (QSM)	mcv	0.0510177	0.00495256	10.3013	7.47458e-25	0.0413109	0.0607246		39555	All
Hippocampus (QSM)	mcv	0.0499996	0.00686414	7.28418	3.35134e-13	0.0365461	0.063453		20913	Females
Hippocampus (QSM)	mcv	0.0531495	0.00728173	7.29902	3.01529e-13	0.0388776	0.0674215		18642	Males
Hippocampus (QSM)	mon_n	0.0656927	0.00501302	13.1044	3.75033e-39	0.0558674	0.0755181		39488	All
Hippocampus (QSM)	mon_n	0.0546496	0.00681556	8.01836	1.12769e-15	0.0412914	0.0680078		20879	Females
Hippocampus (QSM)	mon_n	0.0754225	0.00720609	10.4665	1.45026e-25	0.0612988	0.0895462		18609	Males
Hippocampus (QSM)	mon_p	0.00552644	0.00504692	1.09501	0.273518	-0.00436533	0.0154182		39489	All
Hippocampus (QSM)	mon_p	-0.00586568	0.00681952	-0.860131	0.389727	-0.0192317	0.00750033		20880	Females
Hippocampus (QSM)	mon_p	0.0177908	0.00718038	2.47769	0.0132324	0.00371748	0.0318641		18609	Males
Hippocampus (QSM)	mpv	0.0199885	0.00489501	4.08345	4.44597e-05	0.0103945	0.0295826		39555	All
Hippocampus (QSM)	mpv	0.0186675	0.00682112	2.73671	0.00621088	0.0052983	0.0320366		20913	Females
Hippocampus (QSM)	mpv	0.0216977	0.00715164	3.03394	0.00241713	0.0076807	0.0357146		18642	Males
Hippocampus (QSM)	mrv	-8.22929e-05	0.00500682	-0.0164362	0.986887	-0.00989548	0.0097309		38860	All
Hippocampus (QSM)	mrv	-0.00201932	0.00695422	-0.290373	0.771534	-0.0156493	0.0116107		20534	Females
Hippocampus (QSM)	mrv	0.0020011	0.00734557	0.272423	0.7853	-0.012396	0.0163982		18326	Males
Hippocampus (QSM)	mscv	0.00550295	0.00509771	1.07949	0.280374	-0.00448838	0.0154943		38860	All
Hippocampus (QSM)	mscv	0.00350204	0.0070766	0.494875	0.620693	-0.0103679	0.0173719		20534	Females
Hippocampus (QSM)	mscv	0.0073586	0.007481	0.983639	0.325306	-0.00730389	0.0220211		18326	Males
Hippocampus (QSM)	neu_n	0.0638097	0.00488794	13.0545	7.2092e-39	0.0542296	0.0733899		39488	All
Hippocampus (QSM)	neu_n	0.0690202	0.00685163	10.0735	8.20002e-24	0.0555912	0.0824491		20879	Females
Hippocampus (QSM)	neu_n	0.0576443	0.0071707	8.03886	9.60711e-16	0.0435899	0.0716986		18609	Males
Hippocampus (QSM)	neu_p	0.00602714	0.00489369	1.23161	0.218101	-0.00356432	0.0156186		39489	All
Hippocampus (QSM)	neu_p	0.0120484	0.0068713	1.75345	0.0795402	-0.00141905	0.0255159		20880	Females
Hippocampus (QSM)	neu_p	-0.00322935	0.0071667	-0.450605	0.65228	-0.0172758	0.0108171		18609	Males
Hippocampus (QSM)	oestradiol	-0.0175571	0.0125015	-1.4044	0.160242	-0.0420596	0.0069454		7412	All
Hippocampus (QSM)	oestradiol	-0.0201523	0.013227	-1.52357	0.127669	-0.0460768	0.0057722		6017	Females
Hippocampus (QSM)	oestradiol	0.0353788	0.0266184	1.32911	0.184033	-0.0167923	0.0875499		1395	Males
Hippocampus (QSM)	pdw	0.00494423	0.00494474	0.999897	0.317366	-0.00474728	0.0146357		39555	All
Hippocampus (QSM)	pdw	0.00203186	0.00681613	0.298096	0.765633	-0.0113275	0.0153912		20913	Females
Hippocampus (QSM)	pdw	0.00812058	0.00716655	1.13312	0.257178	-0.00592561	0.0221668		18642	Males
Hippocampus (QSM)	phosphate	-0.0298067	0.00540512	-5.51454	3.52131e-08	-0.0404006	-0.0192129		35439	All
Hippocampus (QSM)	phosphate	-0.0250398	0.00739474	-3.38617	0.000710224	-0.0395333	-0.0105464		18620	Females
Hippocampus (QSM)	phosphate	-0.0314835	0.00764935	-4.11584	3.87619e-05	-0.0464759	-0.016491		16819	Males
Hippocampus (QSM)	plt_crit	0.00797216	0.00519763	1.53381	0.125086	-0.00221502	0.0181593		39555	All
Hippocampus (QSM)	plt_crit	0.0229189	0.00692321	3.31045	0.000933045	0.00934969	0.0364882		20913	Females
Hippocampus (QSM)	plt_crit	-0.0120898	0.00725877	-1.66555	0.0958205	-0.0263167	0.0021371		18642	Males
Hippocampus (QSM)	plt_n	-0.00440712	0.00507808	-0.867871	0.38547	-0.01436	0.00554574		39555	All
Hippocampus (QSM)	plt_n	0.00971961	0.00686542	1.41573	0.156868	-0.00373636	0.0231756		20913	Females
Hippocampus (QSM)	plt_n	-0.0226015	0.00720817	-3.13553	0.00171809	-0.0367292	-0.0084737		18642	Males
Hippocampus (QSM)	rbc_n	0.0476162	0.00592839	8.03189	9.86179e-16	0.0359968	0.0592356		39555	All
Hippocampus (QSM)	rbc_n	0.040694	0.00685635	5.93522	2.9808e-09	0.0272558	0.0541322		20913	Females
Hippocampus (QSM)	rbc_n	0.0422758	0.00721512	5.85933	4.72577e-09	0.0281344	0.0564172		18642	Males
Hippocampus (QSM)	rbc_p	-0.00749952	0.0048912	-1.53327	0.125217	-0.0170861	0.00208705		39488	All
Hippocampus (QSM)	rbc_p	-0.016339	0.00680774	-2.40006	0.016401	-0.0296819	-0.00299608		20879	Females
Hippocampus (QSM)	rbc_p	0.00464303	0.00715508	0.648915	0.516402	-0.00938066	0.0186667		18609	Males
Hippocampus (QSM)	rbcn_n	-0.00739127	0.00489101	-1.51119	0.130747	-0.0169775	0.00219494		39488	All
Hippocampus (QSM)	rbcn_n	-0.0163426	0.00680763	-2.40064	0.0163753	-0.0296853	-0.00299993		20879	Females
Hippocampus (QSM)	rbcn_n	0.00453539	0.00715451	0.633921	0.52614	-0.00948718	0.018558		18609	Males
Hippocampus (QSM)	rdw	-0.0428348	0.00489649	-8.74807	2.25422e-18	-0.0524318	-0.0332379		39555	All
Hippocampus (QSM)	rdw	-0.0532232	0.00680088	-7.82593	5.27794e-15	-0.0665527	-0.0398937		20913	Females
Hippocampus (QSM)	rdw	-0.0297859	0.00721928	-4.12588	3.70926e-05	-0.0439354	-0.0156363		18642	Males
Hippocampus (QSM)	ret_imm_frac	0.0506187	0.00498296	10.1584	3.26121e-24	0.0408523	0.0603852		38860	All
Hippocampus (QSM)	ret_imm_frac	0.0562331	0.00693244	8.11159	5.27471e-16	0.0426458	0.0698205		20534	Females
Hippocampus (QSM)	ret_imm_frac	0.0449539	0.00729985	6.1582	7.51126e-10	0.0306465	0.0592613		18326	Males
Hippocampus (QSM)	ret_n	0.0905222	0.00498456	18.1605	2.13558e-73	0.0807527	0.100292		38860	All
Hippocampus (QSM)	ret_n	0.0911823	0.00684736	13.3164	2.73168e-40	0.0777618	0.104603		20534	Females
Hippocampus (QSM)	ret_n	0.0906161	0.00720574	12.5755	4.06015e-36	0.0764931	0.104739		18326	Males
Hippocampus (QSM)	ret_p	0.0842126	0.00492459	17.1004	2.55701e-65	0.0745606	0.0938646		38860	All
Hippocampus (QSM)	ret_p	0.0851913	0.00685033	12.4361	2.23359e-35	0.0717649	0.0986177		20534	Females
Hippocampus (QSM)	ret_p	0.0850304	0.00720393	11.8033	4.90225e-32	0.070911	0.0991499		18326	Males
Hippocampus (QSM)	rheumatoid_fa	0.0182325	0.0169668	1.0746	0.282635	-0.0150218	0.0514868		3209	All
Hippocampus (QSM)	rheumatoid_fa	0.0318396	0.0232977	1.36664	0.171917	-0.0138232	0.0775023		1750	Females
Hippocampus (QSM)	rheumatoid_fa	-0.00239554	0.0253124	-0.0946389	0.924615	-0.0520069	0.0472158		1459	Males
Hippocampus (QSM)	shbg	-0.0579172	0.00584986	-9.90062	4.43578e-23	-0.0693827	-0.0464517		35120	All
Hippocampus (QSM)	shbg	-0.0696585	0.0072932	-9.55115	1.43927e-21	-0.0839529	-0.0553641		18419	Females
Hippocampus (QSM)	shbg	-0.0270077	0.00787571	-3.42924	0.000606737	-0.0424438	-0.0115716		16701	Males
Hippocampus (QSM)	testosterone	-0.00281627	0.0122871	-0.229206	0.81871	-0.0268985	0.0212659		35606	All
Hippocampus (QSM)	testosterone	0.0332193	0.00750587	4.42578	9.66753e-06	0.0185081	0.0479306		17516	Females
Hippocampus (QSM)	testosterone	-0.00666203	0.00727693	-0.9155	0.359941	-0.0209246	0.00760049		18090	Males
Hippocampus (QSM)	total_protein	-0.00166587	0.00522732	-0.318685	0.749968	-0.0119112	0.00857949		35445	All
Hippocampus (QSM)	total_protein	-0.00341993	0.00728234	-0.46962	0.638632	-0.0176931	0.0108532		18632	Females
Hippocampus (QSM)	total_protein	0.00152137	0.00766754	0.198417	0.842722	-0.0135067	0.0165495		16813	Males
Hippocampus (QSM)	triglycerides	0.082014	0.00510654	16.0606	7.412e-58	0.0720054	0.0920226		38801	All
Hippocampus (QSM)	triglycerides	0.0966333	0.00697228	13.8596	1.74662e-43	0.0829678	0.110299		20559	Females
Hippocampus (QSM)	triglycerides	0.0728221	0.00721894	10.0876	7.23837e-24	0.0586732	0.0869709		18242	Males
Hippocampus (QSM)	urate	0.098673	0.00606464	16.2702	2.5276e-59	0.0867865	0.110559		38781	All
Hippocampus (QSM)	urate	0.0906514	0.00696886	13.0081	1.56384e-38	0.0769927	0.10431		20544	Females
Hippocampus (QSM)	urate	0.0754352	0.00720984	10.4628	1.51255e-25	0.0613041	0.0895662		18237	Males
Hippocampus (QSM)	urea	0.0170422	0.00517771	3.29145	0.000997614	0.00689405	0.0271903		38800	All
Hippocampus (QSM)	urea	0.0295527	0.00725093	4.07571	4.60465e-05	0.0153411	0.0437642		20552	Females
Hippocampus (QSM)	urea	0.0054339	0.00732829	0.741496	0.458402	-0.00892928	0.0197971		18248	Males
Hippocampus (QSM)	vitamin_d	-0.0143181	0.00513731	-2.78708	0.00532117	-0.0243871	-0.00424917		37327	All
Hippocampus (QSM)	vitamin_d	-0.00220344	0.00715823	-0.307819	0.758223	-0.0162333	0.0118264		19620	Females
Hippocampus (QSM)	vitamin_d	-0.0292187	0.00751567	-3.8877	0.00010157	-0.0439491	-0.0144882		17707	Males
Hippocampus (QSM)	wbc_n	0.0782461	0.0048828	16.0249	1.30217e-57	0.068676	0.0878162		39554	All
Hippocampus (QSM)	wbc_n	0.0803336	0.00681787	11.7828	6.04331e-32	0.0669708	0.0936964		20912	Females
Hippocampus (QSM)	wbc_n	0.0762331	0.00716132	10.6451	2.18846e-26	0.0621972	0.090269		18642	Males
Putamen (QSM)	alanine_amino	0.0592093	0.00500562	11.8286	3.15643e-32	0.0493985	0.0690202	2.47207e-31	38824	All
Putamen (QSM)	alanine_amino	0.0387761	0.00669548	5.79139	7.08259e-09	0.0256532	0.051899	2.60765e-08	20572	Females
Putamen (QSM)	alanine_amino	0.0808093	0.00690164	11.7087	1.49216e-31	0.0672823	0.0943363	2.16486e-30	18252	Males
Putamen (QSM)	albumin	0.0157932	0.0050666	3.11711	0.00182779	0.0058628	0.0257235	0.00375268	35503	All
Putamen (QSM)	albumin	0.0231194	0.00700011	3.30271	0.000959344	0.0093994	0.0368393	0.00231341	18656	Females
Putamen (QSM)	albumin	0.0137171	0.00738073	1.85851	0.0631147	-0.000748839	0.0281831	0.111268	16847	Males
Putamen (QSM)	alkaline_phos	-0.0277028	0.0048421	-5.72123	1.06533e-08	-0.0371931	-0.0182124	3.1219e-08	38833	All
Putamen (QSM)	alkaline_phos	-0.0373726	0.00699009	-5.34651	9.06233e-08	-0.0510729	-0.0236723	3.13288e-07	20574	Females
Putamen (QSM)	alkaline_phos	-0.00713176	0.00686801	-1.0384	0.299096	-0.0205928	0.00632929	0.411025	18259	Males
Putamen (QSM)	apolipoprot_a	-0.0205662	0.00547716	-3.75491	0.000173686	-0.0313012	-0.00983118	0.000397188	35292	All
Putamen (QSM)	apolipoprot_a	-0.006285	0.00710645	-0.884408	0.376488	-0.0202134	0.00764338	0.493617	18466	Females
Putamen (QSM)	apolipoprot_a	-0.0327343	0.0071883	-4.55384	5.30459e-06	-0.0468231	-0.0186455	1.71962e-05	16826	Males
Putamen (QSM)	apolipoprot_b	0.0214772	0.00479748	4.47678	7.59944e-06	0.0120744	0.0308801	1.92708e-05	38640	All
Putamen (QSM)	apolipoprot_b	0.0323214	0.00687865	4.69879	2.63408e-06	0.0188394	0.0458033	8.1509e-06	20507	Females
Putamen (QSM)	apolipoprot_b	0.0205485	0.00689724	2.97924	0.00289352	0.00703016	0.0340668	0.00673885	18133	Males
Putamen (QSM)	aspartate_ami	-0.00249632	0.00493931	-0.505399	0.613282	-0.0121772	0.00718454	0.698028	38679	All
Putamen (QSM)	aspartate_ami	-0.0147964	0.00679139	-2.1787	0.029365	-0.0281073	-0.00148555	0.0543682	20498	Females
Putamen (QSM)	aspartate_ami	0.0147887	0.00687909	2.1498	0.031584	0.00130591	0.0282715	0.0605019	18181	Males
Putamen (QSM)	bas_n	0.017441	0.0048047	3.62999	0.000283792	0.00802396	0.026858	0.000637451	39488	All
Putamen (QSM)	bas_n	0.0180636	0.00668411	2.70247	0.00688826	0.00496297	0.0311642	0.0143101	20879	Females
Putamen (QSM)	bas_n	0.0140263	0.0069692	2.0126	0.0441706	0.000366863	0.0276856	0.0816096	18609	Males
Putamen (QSM)	bas_p	0.00532582	0.00473557	1.12464	0.260748	-0.00395573	0.0146074	0.344936	39489	All
Putamen (QSM)	bas_p	0.0104874	0.00660509	1.58778	0.112352	-0.00245832	0.0234332	0.180129	20880	Females
Putamen (QSM)	bas_p	-0.0036184	0.00682567	-0.530116	0.596038	-0.0169965	0.00975967	0.708997	18609	Males
Putamen (QSM)	bilirubin_dir	-0.00733874	0.00492494	-1.49012	0.136201	-0.0169915	0.00231397	0.19858	38658	All
Putamen (QSM)	bilirubin_dir	0.00124741	0.00666894	0.187048	0.851625	-0.0118235	0.0143183	0.893044	20487	Females
Putamen (QSM)	bilirubin_dir	-0.0154077	0.00687734	-2.24036	0.0250799	-0.0288871	-0.00192835	0.0499903	18171	Males
Putamen (QSM)	bilirubin_tot	-0.00559038	0.00523248	-1.0684	0.285348	-0.0158458	0.00466509	0.370283	33592	All
Putamen (QSM)	bilirubin_tot	-0.00446905	0.00746759	-0.59846	0.549541	-0.0191053	0.0101672	0.655743	16449	Females
Putamen (QSM)	bilirubin_tot	-0.00934598	0.00707576	-1.32085	0.186571	-0.0232142	0.00452225	0.280331	17143	Males
Putamen (QSM)	calcium	-0.000714085	0.00501106	-0.142502	0.886684	-0.0105356	0.00910741	0.92211	35492	All
Putamen (QSM)	calcium	0.00348611	0.0071349	0.488599	0.625131	-0.010498	0.0174703	0.719408	18650	Females
Putamen (QSM)	calcium	0.00389984	0.0072216	0.540024	0.589187	-0.0102542	0.0180539	0.705018	16842	Males
Putamen (QSM)	cholesterol	0.00340098	0.00483114	0.70397	0.481456	-0.00606789	0.0128698	0.571164	38835	All
Putamen (QSM)	cholesterol	0.0144782	0.0069671	2.07808	0.037714	0.000822954	0.0281335	0.0675646	20571	Females
Putamen (QSM)	cholesterol	0.00283915	0.00688984	0.412077	0.680288	-0.0106647	0.016343	0.764999	18264	Males
Putamen (QSM)	creatinine	0.0450385	0.00609568	7.38859	1.51372e-13	0.0330912	0.0569858	5.4018e-13	38807	All
Putamen (QSM)	creatinine	0.0395973	0.00665199	5.9527	2.6805e-09	0.0265596	0.0526349	1.02694e-08	20557	Females
Putamen (QSM)	creatinine	0.031074	0.00688693	4.51203	6.46114e-06	0.0175759	0.0445722	2.07178e-05	18250	Males
Putamen (QSM)	crp	0.0250662	0.00476785	5.25734	1.46926e-07	0.0157214	0.034411	4.08898e-07	38754	All
Putamen (QSM)	crp	0.0213788	0.00665789	3.21104	0.00132458	0.00832954	0.034428	0.00316826	20535	Females
Putamen (QSM)	crp	0.0306301	0.00687163	4.45747	8.34268e-06	0.017162	0.0440983	2.63688e-05	18219	Males
Putamen (QSM)	cystatin_c	0.0704506	0.00522261	13.4895	2.23484e-41	0.0602144	0.0806867	2.44177e-40	38832	All
Putamen (QSM)	cystatin_c	0.0546008	0.00710931	7.68018	1.65957e-14	0.0406668	0.0685348	9.66263e-14	20572	Females
Putamen (QSM)	cystatin_c	0.085613	0.00711559	12.0318	3.23276e-33	0.0716667	0.0995593	5.50191e-32	18260	Males
Putamen (QSM)	eos_n	0.0156704	0.00474165	3.30484	0.00095115	0.00637694	0.0249639	0.0020138	39488	All
Putamen (QSM)	eos_n	0.0160194	0.00658933	2.43111	0.0150611	0.00310452	0.0289342	0.029819	20879	Females
Putamen (QSM)	eos_n	0.0153271	0.0068113	2.25025	0.0244448	0.00197721	0.028677	0.0489449	18609	Males
Putamen (QSM)	eos_p	-0.00837032	0.00474787	-1.76296	0.0779143	-0.017676	0.00093533	0.122259	39489	All
Putamen (QSM)	eos_p	-0.00446194	0.00659032	-0.677045	0.498385	-0.0173787	0.00845485	0.611749	20880	Females
Putamen (QSM)	eos_p	-0.0107603	0.00681414	-1.57911	0.114328	-0.0241157	0.0025952	0.186336	18609	Males
Putamen (QSM)	glucose	0.0576847	0.0050292	11.47	2.11332e-30	0.0478276	0.0675417	1.53303e-29	35439	All
Putamen (QSM)	glucose	0.0468017	0.00708442	6.60629	4.04736e-11	0.0329165	0.0606869	1.79096e-10	18622	Females
Putamen (QSM)	glucose	0.0692478	0.00718375	9.6395	6.20618e-22	0.0551679	0.0833277	5.97008e-21	16817	Males
Putamen (QSM)	glutamyltrans	0.0494479	0.00491431	10.062	8.69802e-24	0.039816	0.0590797	4.6653e-23	38809	All
Putamen (QSM)	glutamyltrans	0.0318359	0.00667818	4.76716	1.88124e-06	0.0187469	0.0449249	5.94607e-06	20557	Females
Putamen (QSM)	glutamyltrans	0.0665602	0.00684762	9.72019	2.80128e-22	0.0531391	0.0799812	2.75459e-21	18252	Males
Putamen (QSM)	hba1c	0.00821245	0.00491756	1.67002	0.0949227	-0.0014258	0.0178507	0.14459	38548	All
Putamen (QSM)	hba1c	-0.019812	0.00699861	-2.83085	0.00464693	-0.0335291	-0.00609502	0.0101045	20375	Females
Putamen (QSM)	hba1c	0.036631	0.0069859	5.24356	1.59276e-07	0.0229389	0.0503231	5.8008e-07	18173	Males
Putamen (QSM)	hbc	0.134262	0.00616717	21.7705	1.81987e-104	0.122175	0.14635	1.00662e-102	39555	All
Putamen (QSM)	hbc	0.113028	0.00664573	17.0076	1.96065e-64	0.100002	0.126053	1.23941e-62	20913	Females
Putamen (QSM)	hbc	0.101148	0.00679871	14.8776	8.90852e-50	0.087823	0.114473	2.71863e-48	18642	Males
Putamen (QSM)	hct_p	0.0980973	0.00603405	16.2573	3.08986e-59	0.0862707	0.109924	4.6348e-58	39555	All
Putamen (QSM)	hct_p	0.0888398	0.00668724	13.285	4.11645e-40	0.0757331	0.101947	8.09568e-39	20913	Females
Putamen (QSM)	hct_p	0.0721873	0.00684143	10.5515	5.91888e-26	0.0587783	0.0855962	7.17562e-25	18642	Males
Putamen (QSM)	hdl	-0.051754	0.00555077	-9.32375	1.18586e-20	-0.0626333	-0.0408747	5.43773e-20	35482	All
Putamen (QSM)	hdl	-0.033933	0.00703962	-4.82028	1.44484e-06	-0.0477304	-0.0201356	4.59959e-06	18646	Females
Putamen (QSM)	hdl	-0.0625289	0.00714922	-8.74625	2.41089e-18	-0.0765411	-0.0485167	2.07149e-17	16836	Males
Putamen (QSM)	igf1	-0.0171496	0.00495571	-3.46057	0.000539615	-0.0268626	-0.00743657	0.00117625	38658	All
Putamen (QSM)	igf1	-0.00548326	0.00697113	-0.786567	0.431545	-0.0191464	0.0081799	0.544041	20477	Females
Putamen (QSM)	igf1	-0.0342059	0.00706224	-4.84349	1.28628e-06	-0.0480476	-0.0203642	4.34488e-06	18181	Males
Putamen (QSM)	ldl	0.00579184	0.00478761	1.20976	0.22638	-0.00359171	0.0151754	0.307802	38756	All
Putamen (QSM)	ldl	0.0180826	0.00690076	2.62038	0.00878979	0.00455734	0.0316078	0.0179653	20527	Females
Putamen (QSM)	ldl	0.00348327	0.00690024	0.504804	0.613703	-0.010041	0.0170075	0.725136	18229	Males
Putamen (QSM)	lipoproteipa	-0.0111653	0.00530002	-2.10665	0.0351555	-0.0215532	-0.000777464	0.058814	31210	All
Putamen (QSM)	lipoproteipa	-0.00283562	0.00738604	-0.383917	0.701045	-0.017312	0.0116408	0.781392	16571	Females
Putamen (QSM)	lipoproteipa	-0.0195255	0.00766794	-2.54638	0.0108949	-0.0345544	-0.00449659	0.0232337	14639	Males
Putamen (QSM)	lym_n	0.0523356	0.00474413	11.0316	2.95751e-28	0.0430372	0.0616339	1.96797e-27	39488	All
Putamen (QSM)	lym_n	0.0579067	0.00660984	8.76068	2.08616e-18	0.0449516	0.0708617	1.72547e-17	20879	Females
Putamen (QSM)	lym_n	0.0487814	0.00681894	7.1538	8.75491e-13	0.0354165	0.0621462	4.84256e-12	18609	Males
Putamen (QSM)	lym_p	-0.000626635	0.00474755	-0.131991	0.894992	-0.00993167	0.0086784	0.925939	39489	All
Putamen (QSM)	lym_p	0.0128307	0.00665721	1.92735	0.0539501	-0.000217147	0.0258786	0.0936193	20880	Females
Putamen (QSM)	lym_p	-0.00825215	0.0068429	-1.20594	0.227855	-0.021664	0.00515968	0.33221	18609	Males
Putamen (QSM)	mch	0.147723	0.00470985	31.3647	2.55957e-213	0.138492	0.156954	2.26522e-210	39554	All
Putamen (QSM)	mch	0.154566	0.00652734	23.6798	2.37895e-122	0.141773	0.16736	2.10537e-119	20912	Females
Putamen (QSM)	mch	0.139176	0.00678815	20.5028	2.12907e-92	0.125872	0.152481	1.88423e-89	18642	Males
Putamen (QSM)	mch_c	0.0639425	0.00482066	13.2643	4.54514e-40	0.0544942	0.0733908	4.78863e-39	39554	All
Putamen (QSM)	mch_c	0.0646077	0.00668329	9.66706	4.62891e-22	0.0515087	0.0777067	4.50174e-21	20912	Females
Putamen (QSM)	mch_c	0.0652302	0.00691888	9.42785	4.66365e-21	0.0516695	0.078791	4.34456e-20	18642	Males
Putamen (QSM)	mcv	0.136334	0.00473907	28.7681	3.89619e-180	0.127046	0.145622	1.14938e-177	39555	All
Putamen (QSM)	mcv	0.148874	0.00657258	22.6508	3.0774e-112	0.135992	0.161756	1.36175e-109	20913	Females
Putamen (QSM)	mcv	0.120609	0.00688946	17.5063	4.50124e-68	0.107106	0.134112	7.9672e-66	18642	Males
Putamen (QSM)	mon_n	0.0584563	0.00484143	12.0742	1.65711e-33	0.0489673	0.0679453	1.3706e-32	39488	All
Putamen (QSM)	mon_n	0.0429946	0.00659993	6.51441	7.46438e-11	0.030059	0.0559302	3.22243e-10	20879	Females
Putamen (QSM)	mon_n	0.0687364	0.00686495	10.0127	1.53843e-23	0.0552814	0.0821915	1.66038e-22	18609	Males
Putamen (QSM)	mon_p	0.0101314	0.00487239	2.07935	0.0375919	0.000581679	0.0196811	0.0623013	39489	All
Putamen (QSM)	mon_p	0.00122571	0.00660045	0.185701	0.852681	-0.0117109	0.0141624	0.893044	20880	Females
Putamen (QSM)	mon_p	0.0177612	0.00683864	2.59719	0.00940648	0.00435774	0.0311647	0.0204038	18609	Males
Putamen (QSM)	mpv	0.0158027	0.00472677	3.34323	0.000828855	0.00653839	0.025067	0.00178043	39555	All
Putamen (QSM)	mpv	0.00690091	0.00660376	1.045	0.296037	-0.00604223	0.019844	0.407703	20913	Females
Putamen (QSM)	mpv	0.0240414	0.00681151	3.52953	0.000417298	0.0106911	0.0373917	0.00109263	18642	Males
Putamen (QSM)	mrv	0.00797648	0.00483789	1.64875	0.0992064	-0.0015056	0.0174586	0.150081	38860	All
Putamen (QSM)	mrv	0.00270396	0.00673524	0.401464	0.688083	-0.0104969	0.0159048	0.771804	20534	Females
Putamen (QSM)	mrv	0.0119366	0.00700191	1.70477	0.0882546	-0.00178686	0.0256601	0.151074	18326	Males
Putamen (QSM)	mscv	0.0554997	0.0049179	11.2853	1.7251e-29	0.0458608	0.0651386	1.20557e-28	38860	All
Putamen (QSM)	mscv	0.0617331	0.00684026	9.02496	1.95242e-19	0.0483264	0.0751397	1.71078e-18	20534	Females
Putamen (QSM)	mscv	0.0468724	0.00712332	6.58013	4.82772e-11	0.0329109	0.0608338	2.37363e-10	18326	Males
Putamen (QSM)	neu_n	0.0497324	0.00472264	10.5306	6.75432e-26	0.0404762	0.0589886	4.06638e-25	39488	All
Putamen (QSM)	neu_n	0.0384642	0.00664217	5.79091	7.10105e-09	0.0254458	0.0514827	2.60765e-08	20879	Females
Putamen (QSM)	neu_n	0.0575251	0.00682837	8.42442	3.88623e-17	0.0441417	0.0709084	3.07082e-16	18609	Males
Putamen (QSM)	neu_p	0.000224142	0.00472475	0.0474399	0.962163	-0.00903619	0.00948447	0.977628	39489	All
Putamen (QSM)	neu_p	-0.0102805	0.00665057	-1.54582	0.122164	-0.0233154	0.00275432	0.192593	20880	Females
Putamen (QSM)	neu_p	0.00553832	0.00682564	0.811399	0.417147	-0.0078397	0.0189163	0.542905	18609	Males
Putamen (QSM)	oestradiol	-0.0251281	0.0114568	-2.19329	0.0283172	-0.047583	-0.00267322	0.0481013	7412	All
Putamen (QSM)	oestradiol	-0.031184	0.0121572	-2.56506	0.0103398	-0.0550116	-0.00735631	0.0208921	6017	Females
Putamen (QSM)	oestradiol	0.014025	0.0254077	0.552	0.581039	-0.0357731	0.0638232	0.698667	1395	Males
Putamen (QSM)	pdw	0.00460442	0.00477446	0.964385	0.334859	-0.00475336	0.0139622	0.422151	39555	All
Putamen (QSM)	pdw	-0.00547725	0.00659782	-0.83016	0.406458	-0.0184087	0.00745424	0.522083	20913	Females
Putamen (QSM)	pdw	0.014903	0.00682567	2.18337	0.0290208	0.00152492	0.0282811	0.0566962	18642	Males
Putamen (QSM)	phosphate	-0.0315451	0.00519641	-6.07056	1.28759e-09	-0.0417299	-0.0213603	3.88914e-09	35439	All
Putamen (QSM)	phosphate	-0.0193751	0.0071363	-2.71501	0.00663353	-0.033362	-0.00538822	0.0138134	18620	Females
Putamen (QSM)	phosphate	-0.036854	0.00724396	-5.08755	3.66628e-07	-0.0510519	-0.0226561	1.28756e-06	16819	Males
Putamen (QSM)	plt_crit	-0.028442	0.00501675	-5.66941	1.44287e-08	-0.0382747	-0.0186094	4.15943e-08	39555	All
Putamen (QSM)	plt_crit	-0.0246269	0.00670116	-3.67501	0.000238431	-0.0377609	-0.0114928	0.000618801	20913	Females
Putamen (QSM)	plt_crit	-0.0307746	0.00691098	-4.453	8.5172e-06	-0.0443199	-0.0172293	2.68246e-05	18642	Males
Putamen (QSM)	plt_n	-0.0323268	0.00490056	-6.59656	4.26096e-11	-0.0419318	-0.0227219	1.38638e-10	39555	All
Putamen (QSM)	plt_n	-0.0244013	0.0066438	-3.67279	0.000240515	-0.0374229	-0.0113797	0.000622384	20913	Females
Putamen (QSM)	plt_n	-0.0393933	0.00686169	-5.74105	9.55559e-09	-0.052842	-0.0259446	3.91514e-08	18642	Males
Putamen (QSM)	rbc_n	-0.0172297	0.00572825	-3.00784	0.00263274	-0.0284568	-0.00600252	0.0052834	39555	All
Putamen (QSM)	rbc_n	-0.0152139	0.00664161	-2.2907	0.0219907	-0.0282313	-0.00219662	0.0414963	20913	Females
Putamen (QSM)	rbc_n	-0.00769311	0.00687868	-1.1184	0.26341	-0.0211751	0.00578884	0.371441	18642	Males
Putamen (QSM)	rbc_p	-0.0133066	0.0047219	-2.81807	0.0048337	-0.0225614	-0.0040519	0.00936067	39488	All
Putamen (QSM)	rbc_p	-0.0187222	0.00658855	-2.84163	0.00449274	-0.0316355	-0.00580888	0.00984177	20879	Females
Putamen (QSM)	rbc_p	-0.00601083	0.00681459	-0.882054	0.377759	-0.0193672	0.00734551	0.49898	18609	Males
Putamen (QSM)	rbcn_n	-0.0128144	0.00472175	-2.71392	0.00665215	-0.0220689	-0.00355998	0.0127427	39488	All
Putamen (QSM)	rbcn_n	-0.0186334	0.00658845	-2.82819	0.00468565	-0.0315465	-0.00572027	0.0101637	20879	Females
Putamen (QSM)	rbcn_n	-0.00537373	0.00681407	-0.788622	0.430343	-0.0187291	0.0079816	0.557848	18609	Males
Putamen (QSM)	rdw	-0.090008	0.00471074	-19.107	5.12877e-81	-0.0992409	-0.0807752	1.29685e-79	39555	All
Putamen (QSM)	rdw	-0.11893	0.00654124	-18.1816	2.65335e-73	-0.131751	-0.10611	2.93526e-71	20913	Females
Putamen (QSM)	rdw	-0.0559346	0.00686745	-8.14488	4.03415e-16	-0.0693945	-0.0424746	2.9506e-15	18642	Males
Putamen (QSM)	ret_imm_frac	0.0463966	0.00481564	9.63457	6.04564e-22	0.0369581	0.0558351	2.95548e-21	38860	All
Putamen (QSM)	ret_imm_frac	0.0412488	0.00671876	6.13936	8.43781e-10	0.0280803	0.0544174	3.33369e-09	20534	Females
Putamen (QSM)	ret_imm_frac	0.0523202	0.00695533	7.52231	5.63033e-14	0.038688	0.0659524	3.4603e-13	18326	Males
Putamen (QSM)	ret_n	0.0947525	0.00481299	19.6868	7.3479e-86	0.0853192	0.104186	2.03215e-84	38860	All
Putamen (QSM)	ret_n	0.0867195	0.00663278	13.0744	6.60225e-39	0.0737195	0.0997195	1.21729e-37	20534	Females
Putamen (QSM)	ret_n	0.103213	0.00685645	15.0535	6.61022e-51	0.089775	0.116652	2.34002e-49	18326	Males
Putamen (QSM)	ret_p	0.0982995	0.00475036	20.6931	1.29784e-94	0.088989	0.10761	4.59435e-93	38860	All
Putamen (QSM)	ret_p	0.0908945	0.00662929	13.711	1.34421e-42	0.0779013	0.103888	3.2152e-41	20534	Females
Putamen (QSM)	ret_p	0.107749	0.00684735	15.7359	1.98157e-55	0.0943287	0.12117	1.09605e-53	18326	Males
Putamen (QSM)	rheumatoid_fa	0.0231137	0.0168006	1.37576	0.168991	-0.00981488	0.0560422	0.24006	3209	All
Putamen (QSM)	rheumatoid_fa	0.0428287	0.0236778	1.80881	0.0706548	-0.00357903	0.0892364	0.119104	1750	Females
Putamen (QSM)	rheumatoid_fa	-0.00521091	0.0239937	-0.217178	0.8281	-0.0522377	0.0418159	0.878476	1459	Males
Putamen (QSM)	shbg	-0.0314755	0.0056282	-5.59246	2.25544e-08	-0.0425065	-0.0204444	6.43893e-08	35120	All
Putamen (QSM)	shbg	-0.0448255	0.00704367	-6.36394	2.01295e-10	-0.0586308	-0.0310201	8.44293e-10	18419	Females
Putamen (QSM)	shbg	-0.0124446	0.0074612	-1.66791	0.0953516	-0.0270683	0.00217904	0.160965	16701	Males
Putamen (QSM)	testosterone	-0.0122151	0.011848	-1.03098	0.302556	-0.0354367	0.0110066	0.388624	35606	All
Putamen (QSM)	testosterone	0.0208047	0.00723837	2.87423	0.00405504	0.00661778	0.0349917	0.00903957	17516	Females
Putamen (QSM)	testosterone	-0.00991668	0.00691224	-1.43466	0.151403	-0.0234644	0.00363105	0.236316	18090	Males
Putamen (QSM)	total_protein	-0.0370547	0.00502277	-7.37735	1.65007e-13	-0.0468992	-0.0272103	5.84124e-13	35445	All
Putamen (QSM)	total_protein	-0.0457424	0.00701821	-6.51767	7.32385e-11	-0.0594978	-0.031987	3.17726e-10	18632	Females
Putamen (QSM)	total_protein	-0.0246035	0.00726407	-3.38702	0.000708195	-0.0388408	-0.0103662	0.00180101	16813	Males
Putamen (QSM)	triglycerides	0.080476	0.004922	16.3503	6.87418e-60	0.0708291	0.090123	1.06731e-58	38801	All
Putamen (QSM)	triglycerides	0.0774071	0.00675654	11.4566	2.69282e-30	0.0641646	0.0906497	3.72367e-29	20559	Females
Putamen (QSM)	triglycerides	0.087362	0.00684441	12.764	3.75811e-37	0.0739472	0.100777	7.91887e-36	18242	Males
Putamen (QSM)	urate	0.123683	0.00583267	21.2052	3.13956e-99	0.112251	0.135115	1.3231e-97	38781	All
Putamen (QSM)	urate	0.104324	0.00673221	15.4963	7.42267e-54	0.0911294	0.117519	2.98594e-52	20544	Females
Putamen (QSM)	urate	0.105499	0.00682338	15.4614	1.38497e-53	0.0921254	0.118873	6.80946e-52	18237	Males
Putamen (QSM)	urea	0.0417264	0.00498748	8.36623	6.14507e-17	0.0319511	0.0515017	2.46081e-16	38800	All
Putamen (QSM)	urea	0.062145	0.00700472	8.87187	7.76977e-19	0.048416	0.075874	6.67597e-18	20552	Females
Putamen (QSM)	urea	0.0254436	0.00695862	3.65642	0.000256478	0.011805	0.0390823	0.000685751	18248	Males
Putamen (QSM)	vitamin_d	0.00662937	0.00494869	1.33962	0.180377	-0.00306989	0.0163286	0.255006	37327	All
Putamen (QSM)	vitamin_d	0.0282711	0.00691549	4.08808	4.36692e-05	0.014717	0.0418252	0.00012308	19620	Females
Putamen (QSM)	vitamin_d	-0.0183069	0.00713165	-2.56699	0.0102667	-0.0322847	-0.00432911	0.0220534	17707	Males
Putamen (QSM)	wbc_n	0.0634781	0.00471914	13.4512	3.73265e-41	0.0542287	0.0727274	4.02853e-40	39554	All
Putamen (QSM)	wbc_n	0.0539214	0.00661095	8.15638	3.6454e-16	0.0409642	0.0668786	2.50091e-15	20912	Females
Putamen (QSM)	wbc_n	0.0708964	0.00682229	10.3919	3.16501e-25	0.057525	0.0842679	3.68558e-24	18642	Males
Substantia nigra (QSM)	alanine_amino	0.0121721	0.00532328	2.28657	0.022226	0.00173864	0.0226055	0.0390278	38824	All
Substantia nigra (QSM)	alanine_amino	0.00284579	0.00703231	0.404674	0.685722	-0.0109373	0.0166289	0.770616	20572	Females
Substantia nigra (QSM)	alanine_amino	0.0283708	0.00745034	3.80799	0.000140562	0.0137684	0.0429732	0.000388743	18252	Males
Substantia nigra (QSM)	albumin	-0.0115123	0.00538575	-2.13755	0.0325599	-0.0220682	-0.000956444	0.0546784	35503	All
Substantia nigra (QSM)	albumin	-0.00364742	0.00735046	-0.496216	0.619748	-0.0180541	0.0107592	0.715094	18656	Females
Substantia nigra (QSM)	albumin	-0.0126398	0.00795709	-1.5885	0.112193	-0.0282354	0.0029558	0.184213	16847	Males
Substantia nigra (QSM)	alkaline_phos	-0.0489712	0.00513712	-9.53281	1.61618e-21	-0.0590397	-0.0389026	7.77345e-21	38833	All
Substantia nigra (QSM)	alkaline_phos	-0.0571131	0.00733028	-7.7914	6.94061e-15	-0.0714802	-0.042746	4.09496e-14	20574	Females
Substantia nigra (QSM)	alkaline_phos	-0.0289975	0.00738762	-3.92515	8.69955e-05	-0.043477	-0.014518	0.000246766	18259	Males
Substantia nigra (QSM)	apolipoprot_a	-0.00526618	0.00582636	-0.903855	0.366078	-0.0166856	0.00615326	0.458259	35292	All
Substantia nigra (QSM)	apolipoprot_a	-0.0026809	0.00746466	-0.359146	0.71949	-0.0173114	0.0119496	0.794942	18466	Females
Substantia nigra (QSM)	apolipoprot_a	-0.00407696	0.00775757	-0.525546	0.599211	-0.0192815	0.0111276	0.71086	16826	Males
Substantia nigra (QSM)	apolipoprot_b	0.004032	0.00509644	0.791142	0.428866	-0.00595683	0.0140208	0.52064	38640	All
Substantia nigra (QSM)	apolipoprot_b	0.00986318	0.0072228	1.36556	0.172092	-0.00429325	0.0240196	0.260544	20507	Females
Substantia nigra (QSM)	apolipoprot_b	0.0101707	0.00742849	1.36915	0.17097	-0.00438887	0.0247303	0.260457	18133	Males
Substantia nigra (QSM)	aspartate_ami	-0.022373	0.00524036	-4.26937	1.96493e-05	-0.032644	-0.0121021	4.83045e-05	38679	All
Substantia nigra (QSM)	aspartate_ami	-0.0255989	0.00712132	-3.59469	0.000325542	-0.0395565	-0.0116414	0.000832674	20498	Females
Substantia nigra (QSM)	aspartate_ami	-0.0108158	0.00740097	-1.4614	0.143923	-0.0253214	0.00368986	0.226238	18181	Males
Substantia nigra (QSM)	bas_n	0.0251194	0.00510019	4.9252	8.46151e-07	0.0151232	0.0351156	2.27612e-06	39488	All
Substantia nigra (QSM)	bas_n	0.0238084	0.00702391	3.38962	0.000701202	0.0100417	0.037575	0.00171426	20879	Females
Substantia nigra (QSM)	bas_n	0.0243843	0.0074848	3.25784	0.00112466	0.00971434	0.0390542	0.00279584	18609	Males
Substantia nigra (QSM)	bas_p	0.00997155	0.00502732	1.98347	0.0473215	0.000118188	0.0198249	0.0774114	39489	All
Substantia nigra (QSM)	bas_p	0.0137004	0.00694127	1.97376	0.0484224	9.57537e-05	0.027305	0.0845242	20880	Females
Substantia nigra (QSM)	bas_p	0.00333114	0.00733195	0.454332	0.649596	-0.0110392	0.0177015	0.750512	18609	Males
Substantia nigra (QSM)	bilirubin_dir	-0.00775331	0.00522673	-1.48339	0.137978	-0.0179975	0.0024909	0.20051	38658	All
Substantia nigra (QSM)	bilirubin_dir	0.00221689	0.00699511	0.31692	0.751308	-0.0114933	0.0159271	0.815433	20487	Females
Substantia nigra (QSM)	bilirubin_dir	-0.0167532	0.00739878	-2.26431	0.0235665	-0.0312545	-0.00225182	0.0472934	18171	Males
Substantia nigra (QSM)	bilirubin_tot	-0.00175645	0.00556705	-0.315508	0.752378	-0.0126677	0.00915477	0.817675	33592	All
Substantia nigra (QSM)	bilirubin_tot	0.00497572	0.00784573	0.634194	0.525963	-0.0104016	0.0203531	0.63764	16449	Females
Substantia nigra (QSM)	bilirubin_tot	-0.0104387	0.00762457	-1.36909	0.170989	-0.0253826	0.00450516	0.260457	17143	Males
Substantia nigra (QSM)	calcium	-0.0203445	0.00532594	-3.81989	0.000133741	-0.0307831	-0.00990583	0.000309037	35492	All
Substantia nigra (QSM)	calcium	-0.0150574	0.00749095	-2.01009	0.0444366	-0.0297394	-0.000375454	0.077874	18650	Females
Substantia nigra (QSM)	calcium	-0.0152184	0.00778467	-1.95492	0.0506086	-0.0304761	3.92344e-05	0.0915922	16842	Males
Substantia nigra (QSM)	cholesterol	-0.0103164	0.00512969	-2.01112	0.0443198	-0.0203704	-0.000262407	0.0726353	38835	All
Substantia nigra (QSM)	cholesterol	-0.00576582	0.00731452	-0.78827	0.430548	-0.020102	0.00857038	0.543559	20571	Females
Substantia nigra (QSM)	cholesterol	-0.00157452	0.00741363	-0.212381	0.831812	-0.016105	0.0129559	0.88006	18264	Males
Substantia nigra (QSM)	creatinine	0.0262613	0.00647319	4.05693	4.98193e-05	0.0135741	0.0389485	0.000118522	38807	All
Substantia nigra (QSM)	creatinine	0.0272932	0.00698207	3.90904	9.29596e-05	0.0136086	0.0409778	0.000250821	20557	Females
Substantia nigra (QSM)	creatinine	0.0137179	0.00741263	1.85061	0.0642421	-0.000810612	0.0282464	0.112719	18250	Males
Substantia nigra (QSM)	crp	0.0314591	0.00506146	6.21543	5.17048e-10	0.0215389	0.0413794	1.59438e-09	38754	All
Substantia nigra (QSM)	crp	0.0350354	0.00698411	5.01645	5.30741e-07	0.0213468	0.048724	1.73323e-06	20535	Females
Substantia nigra (QSM)	crp	0.0281873	0.00739636	3.81097	0.000138878	0.0136907	0.0426839	0.000386501	18219	Males
Substantia nigra (QSM)	cystatin_c	0.0289667	0.00555712	5.21253	1.87232e-07	0.0180749	0.0398585	5.19437e-07	38832	All
Substantia nigra (QSM)	cystatin_c	0.0227791	0.00747165	3.04873	0.00230101	0.0081349	0.0374232	0.00530311	20572	Females
Substantia nigra (QSM)	cystatin_c	0.0379263	0.0076838	4.93588	8.04934e-07	0.0228664	0.0529863	2.75045e-06	18260	Males
Substantia nigra (QSM)	eos_n	0.0222042	0.00503343	4.41135	1.03e-05	0.0123389	0.0320695	2.58228e-05	39488	All
Substantia nigra (QSM)	eos_n	0.0258117	0.00692369	3.72804	0.000193488	0.0122416	0.0393819	0.000509635	20879	Females
Substantia nigra (QSM)	eos_n	0.0184996	0.00731624	2.52856	0.0114613	0.00416001	0.0328391	0.024266	18609	Males
Substantia nigra (QSM)	eos_p	0.00161577	0.00504073	0.320542	0.748559	-0.00826388	0.0114954	0.816862	39489	All
Substantia nigra (QSM)	eos_p	0.008692	0.00692579	1.25502	0.209486	-0.0048823	0.0222663	0.304426	20880	Females
Substantia nigra (QSM)	eos_p	-0.0036308	0.00731999	-0.496011	0.619892	-0.0179777	0.0107161	0.73082	18609	Males
Substantia nigra (QSM)	glucose	0.0224384	0.00535259	4.19207	2.77088e-05	0.0119476	0.0329293	6.77411e-05	35439	All
Substantia nigra (QSM)	glucose	0.0162572	0.00744298	2.18423	0.0289578	0.00166921	0.0308451	0.0537267	18622	Females
Substantia nigra (QSM)	glucose	0.029553	0.00775962	3.80856	0.000140277	0.0143444	0.0447616	0.000388743	16817	Males
Substantia nigra (QSM)	glutamyltrans	0.0138098	0.00522502	2.643	0.00822072	0.0035689	0.0240506	0.0154794	38809	All
Substantia nigra (QSM)	glutamyltrans	0.0123326	0.00701405	1.75828	0.0787152	-0.00141464	0.0260799	0.1307	20557	Females
Substantia nigra (QSM)	glutamyltrans	0.0182697	0.00738731	2.47312	0.013403	0.00379083	0.0327486	0.0281082	18252	Males
Substantia nigra (QSM)	hba1c	0.00869915	0.00522642	1.66446	0.0960291	-0.00154444	0.0189427	0.145773	38548	All
Substantia nigra (QSM)	hba1c	-0.00558605	0.00734781	-0.760233	0.447124	-0.0199875	0.00881539	0.561283	20375	Females
Substantia nigra (QSM)	hba1c	0.0248863	0.00753539	3.3026	0.000959798	0.0101172	0.0396554	0.00239274	18173	Males
Substantia nigra (QSM)	hbc	0.0889767	0.00657059	13.5417	1.09983e-41	0.0760985	0.101855	1.21668e-40	39555	All
Substantia nigra (QSM)	hbc	0.0743154	0.00701187	10.5985	3.52853e-26	0.0605724	0.0880584	4.27774e-25	20913	Females
Substantia nigra (QSM)	hbc	0.0713732	0.00732759	9.74033	2.29461e-22	0.0570113	0.085735	2.30764e-21	18642	Males
Substantia nigra (QSM)	hct_p	0.0627833	0.00641899	9.78087	1.44302e-22	0.0502023	0.0753643	7.42482e-22	39555	All
Substantia nigra (QSM)	hct_p	0.0534578	0.00704605	7.58693	3.41275e-14	0.0396478	0.0672678	1.88768e-13	20913	Females
Substantia nigra (QSM)	hct_p	0.0532874	0.00736043	7.23971	4.67161e-13	0.0388612	0.0677135	2.66734e-12	18642	Males
Substantia nigra (QSM)	hdl	-0.0229836	0.00590712	-3.89083	0.000100086	-0.0345613	-0.0114058	0.000233095	35482	All
Substantia nigra (QSM)	hdl	-0.0191331	0.00739398	-2.58766	0.00967063	-0.033625	-0.00464115	0.0195886	18646	Females
Substantia nigra (QSM)	hdl	-0.0200958	0.0077255	-2.60123	0.00929727	-0.0352375	-0.00495407	0.0203163	16836	Males
Substantia nigra (QSM)	igf1	-0.00595419	0.00526579	-1.13073	0.258176	-0.016275	0.00436657	0.342557	38658	All
Substantia nigra (QSM)	igf1	0.0020586	0.00732529	0.281027	0.778693	-0.0122987	0.0164159	0.836339	20477	Females
Substantia nigra (QSM)	igf1	-0.0199412	0.00760285	-2.62286	0.00872677	-0.0348425	-0.0050399	0.0191168	18181	Males
Substantia nigra (QSM)	ldl	-0.00945953	0.00508222	-1.8613	0.0627096	-0.0194205	0.00050144	0.100069	38756	All
Substantia nigra (QSM)	ldl	-0.00306984	0.00724227	-0.423878	0.67166	-0.0172644	0.0111248	0.759155	20527	Females
Substantia nigra (QSM)	ldl	-0.00343434	0.00742407	-0.462595	0.64366	-0.0179852	0.0111166	0.745601	18229	Males
Substantia nigra (QSM)	lipoproteipa	0.00013728	0.00563461	0.0243636	0.980563	-0.0109064	0.0111809	0.985015	31210	All
Substantia nigra (QSM)	lipoproteipa	0.00572923	0.00779377	0.735104	0.462287	-0.00954628	0.0210047	0.577043	16571	Females
Substantia nigra (QSM)	lipoproteipa	-0.00437411	0.00822067	-0.532087	0.594674	-0.0204863	0.0117381	0.708997	14639	Males
Substantia nigra (QSM)	lym_n	0.0535587	0.00503715	10.6327	2.27855e-26	0.0436861	0.0634313	1.38118e-25	39488	All
Substantia nigra (QSM)	lym_n	0.0579966	0.00694773	8.34756	7.39755e-17	0.0443793	0.071614	5.32263e-16	20879	Females
Substantia nigra (QSM)	lym_n	0.0508895	0.00732529	6.9471	3.8521e-12	0.0365322	0.0652468	2.00536e-11	18609	Males
Substantia nigra (QSM)	lym_p	0.00537721	0.00504014	1.06688	0.286033	-0.00450127	0.0152557	0.370628	39489	All
Substantia nigra (QSM)	lym_p	0.0144393	0.00699619	2.06388	0.0390411	0.000727041	0.0281516	0.06966	20880	Females
Substantia nigra (QSM)	lym_p	0.00419761	0.00735067	0.571051	0.567972	-0.0102094	0.0186047	0.686687	18609	Males
Substantia nigra (QSM)	mch	0.117769	0.00502669	23.4287	1.45e-120	0.107917	0.127621	1.42583e-118	39554	All
Substantia nigra (QSM)	mch	0.124043	0.00689627	17.9869	8.59381e-72	0.110526	0.137559	8.45058e-70	20912	Females
Substantia nigra (QSM)	mch	0.109303	0.00732982	14.9121	5.3465e-50	0.0949368	0.123669	1.75246e-48	18642	Males
Substantia nigra (QSM)	mch_c	0.0479797	0.00512296	9.36562	7.9456e-21	0.0379389	0.0580206	3.66242e-20	39554	All
Substantia nigra (QSM)	mch_c	0.0552473	0.00702717	7.86196	3.96404e-15	0.0414743	0.0690203	2.40286e-14	20912	Females
Substantia nigra (QSM)	mch_c	0.0418571	0.00744344	5.62335	1.89976e-08	0.0272682	0.056446	7.57339e-08	18642	Males
Substantia nigra (QSM)	mcv	0.110576	0.00505257	21.8851	1.52699e-105	0.100673	0.120479	9.00925e-104	39555	All
Substantia nigra (QSM)	mcv	0.117349	0.00694264	16.9027	1.13908e-63	0.103742	0.130957	5.92991e-62	20913	Females
Substantia nigra (QSM)	mcv	0.101208	0.00742413	13.6323	4.10016e-42	0.0866569	0.115759	1.06725e-40	18642	Males
Substantia nigra (QSM)	mon_n	0.0456378	0.00514426	8.87159	7.50687e-19	0.0355552	0.0557203	3.24077e-18	39488	All
Substantia nigra (QSM)	mon_n	0.0414185	0.00693727	5.97043	2.40457e-09	0.0278217	0.0550153	9.25238e-09	20879	Females
Substantia nigra (QSM)	mon_n	0.0440272	0.00738694	5.96015	2.56562e-09	0.0295491	0.0585054	1.12046e-08	18609	Males
Substantia nigra (QSM)	mon_p	-0.000396618	0.00517302	-0.0766705	0.938886	-0.0105356	0.00974232	0.958208	39489	All
Substantia nigra (QSM)	mon_p	-0.000817548	0.00693663	-0.11786	0.90618	-0.0144131	0.012778	0.931439	20880	Females
Substantia nigra (QSM)	mon_p	-0.000916199	0.00734721	-0.1247	0.900762	-0.0153165	0.0134841	0.934102	18609	Males
Substantia nigra (QSM)	mpv	0.00989095	0.00501811	1.97105	0.0487251	5.56309e-05	0.0197263	0.0794114	39555	All
Substantia nigra (QSM)	mpv	0.00541291	0.0069385	0.780128	0.435325	-0.00818629	0.0190121	0.548026	20913	Females
Substantia nigra (QSM)	mpv	0.0131957	0.00731851	1.80306	0.0713954	-0.00114832	0.0275397	0.12365	18642	Males
Substantia nigra (QSM)	mrv	0.0262392	0.00513183	5.11302	3.18556e-07	0.0161809	0.0362974	8.72823e-07	38860	All
Substantia nigra (QSM)	mrv	0.0209067	0.00708041	2.95275	0.0031531	0.00702936	0.034784	0.00717351	20534	Females
Substantia nigra (QSM)	mrv	0.029926	0.00750644	3.98671	6.72566e-05	0.0152136	0.0446383	0.000192628	18326	Males
Substantia nigra (QSM)	mscv	0.0635168	0.00521688	12.1752	4.85889e-34	0.0532919	0.0737417	4.17487e-33	38860	All
Substantia nigra (QSM)	mscv	0.0603382	0.00719424	8.38701	5.3049e-17	0.0462377	0.0744386	3.88003e-16	20534	Females
Substantia nigra (QSM)	mscv	0.065433	0.00763302	8.57236	1.09348e-17	0.0504725	0.0803934	8.96048e-17	18326	Males
Substantia nigra (QSM)	neu_n	0.0465158	0.00501536	9.27466	1.86921e-20	0.0366858	0.0563457	8.48334e-20	39488	All
Substantia nigra (QSM)	neu_n	0.039431	0.00698082	5.64847	1.63988e-08	0.0257488	0.0531131	5.92366e-08	20879	Females
Substantia nigra (QSM)	neu_n	0.0480103	0.00734039	6.54057	6.28819e-11	0.0336234	0.0623972	3.04101e-10	18609	Males
Substantia nigra (QSM)	neu_p	-0.00488705	0.00501593	-0.974306	0.329911	-0.0147181	0.00494399	0.418296	39489	All
Substantia nigra (QSM)	neu_p	-0.0142612	0.00698899	-2.04052	0.0413113	-0.0279594	-0.000562996	0.0728296	20880	Females
Substantia nigra (QSM)	neu_p	-0.00220175	0.00733203	-0.300292	0.763958	-0.0165723	0.0121688	0.832639	18609	Males
Substantia nigra (QSM)	oestradiol	-0.00127024	0.0121518	-0.10453	0.916751	-0.0250874	0.0225469	0.942305	7412	All
Substantia nigra (QSM)	oestradiol	-0.0034081	0.0128135	-0.265978	0.790265	-0.028522	0.0217058	0.843649	6017	Females
Substantia nigra (QSM)	oestradiol	0.0120526	0.0279813	0.430738	0.666727	-0.0427898	0.066895	0.759972	1395	Males
Substantia nigra (QSM)	pdw	-0.0127716	0.00506793	-2.52009	0.0117364	-0.0227046	-0.00283868	0.0215939	39555	All
Substantia nigra (QSM)	pdw	-0.0174666	0.00693123	-2.51999	0.0117432	-0.0310516	-0.00388167	0.0236199	20913	Females
Substantia nigra (QSM)	pdw	-0.00782191	0.00733263	-1.06673	0.286109	-0.0221936	0.00654978	0.396228	18642	Males
Substantia nigra (QSM)	phosphate	-0.025001	0.00552414	-4.52577	6.03716e-06	-0.0358281	-0.0141739	1.54866e-05	35439	All
Substantia nigra (QSM)	phosphate	-0.0164455	0.00748884	-2.196	0.0281041	-0.0311234	-0.00176765	0.0522524	18620	Females
Substantia nigra (QSM)	phosphate	-0.0251003	0.00781502	-3.21181	0.00132152	-0.0404175	-0.00978316	0.00326689	16819	Males
Substantia nigra (QSM)	plt_crit	-0.00375661	0.0053276	-0.705121	0.480739	-0.0141985	0.00668531	0.571079	39555	All
Substantia nigra (QSM)	plt_crit	0.00191436	0.00704302	0.271809	0.785772	-0.0118897	0.0157184	0.841898	20913	Females
Substantia nigra (QSM)	plt_crit	-0.0103768	0.00742711	-1.39715	0.162384	-0.0249337	0.00418006	0.250366	18642	Males
Substantia nigra (QSM)	plt_n	-0.00853459	0.00520481	-1.63975	0.101065	-0.0187358	0.00166665	0.152632	39555	All
Substantia nigra (QSM)	plt_n	-0.000926203	0.00698274	-0.132642	0.894478	-0.0146121	0.0127597	0.924781	20913	Females
Substantia nigra (QSM)	plt_n	-0.0164999	0.00737614	-2.23693	0.0253029	-0.0309568	-0.00204292	0.0502372	18642	Males
Substantia nigra (QSM)	rbc_n	-0.0276028	0.00607986	-4.54004	5.641e-06	-0.0395191	-0.0156865	1.45124e-05	39555	All
Substantia nigra (QSM)	rbc_n	-0.0253875	0.00697685	-3.63882	0.000274548	-0.0390619	-0.0117131	0.000708383	20913	Females
Substantia nigra (QSM)	rbc_n	-0.0130177	0.00738848	-1.76189	0.0781035	-0.0274989	0.00146343	0.13474	18642	Males
Substantia nigra (QSM)	rbc_p	-0.000136738	0.0050135	-0.0272739	0.978241	-0.00996302	0.00968955	0.98399	39488	All
Substantia nigra (QSM)	rbc_p	-0.00555479	0.00692542	-0.802087	0.422512	-0.0191284	0.00801878	0.538018	20879	Females
Substantia nigra (QSM)	rbc_p	0.00768339	0.00731997	1.04965	0.293894	-0.0066635	0.0220303	0.404504	18609	Males
Substantia nigra (QSM)	rbcn_n	-0.00124209	0.00501331	-0.247758	0.804323	-0.011068	0.00858382	0.858324	39488	All
Substantia nigra (QSM)	rbcn_n	-0.00716554	0.00692524	-1.0347	0.300821	-0.0207388	0.00640768	0.411572	20879	Females
Substantia nigra (QSM)	rbcn_n	0.0070661	0.00731942	0.965391	0.334362	-0.00727969	0.0214119	0.451082	18609	Males
Substantia nigra (QSM)	rdw	-0.0651776	0.00501296	-13.0018	1.43352e-38	-0.0750029	-0.0553524	1.40962e-37	39555	All
Substantia nigra (QSM)	rdw	-0.0841794	0.00690237	-12.1957	4.27918e-34	-0.0977078	-0.070651	7.28284e-33	20913	Females
Substantia nigra (QSM)	rdw	-0.0457361	0.00738231	-6.19535	5.93749e-10	-0.0602051	-0.031267	2.71371e-09	18642	Males
Substantia nigra (QSM)	ret_imm_frac	0.0239163	0.00511444	4.67624	2.93168e-06	0.0138922	0.0339405	7.67616e-06	38860	All
Substantia nigra (QSM)	ret_imm_frac	0.0248633	0.0070689	3.51727	0.000436951	0.0110085	0.0387181	0.00109238	20534	Females
Substantia nigra (QSM)	ret_imm_frac	0.0224639	0.00746882	3.00769	0.00263597	0.0078253	0.0371025	0.00618788	18326	Males
Substantia nigra (QSM)	ret_n	0.0452872	0.00512724	8.83265	1.06407e-18	0.0352379	0.0553364	4.57137e-18	38860	All
Substantia nigra (QSM)	ret_n	0.0376899	0.00699821	5.38564	7.29808e-08	0.0239736	0.0514061	2.53286e-07	20534	Females
Substantia nigra (QSM)	ret_n	0.0542467	0.00738762	7.34292	2.17748e-13	0.0397672	0.0687261	1.29334e-12	18326	Males
Substantia nigra (QSM)	ret_p	0.0489444	0.00506213	9.66874	4.33544e-22	0.0390228	0.058866	2.1435e-21	38860	All
Substantia nigra (QSM)	ret_p	0.042229	0.00699615	6.03603	1.60662e-09	0.0285168	0.0559412	6.26369e-09	20534	Females
Substantia nigra (QSM)	ret_p	0.0569082	0.00738088	7.71022	1.32017e-14	0.0424419	0.0713744	8.40542e-14	18326	Males
Substantia nigra (QSM)	rheumatoid_fa	0.0050595	0.0176675	0.286373	0.774611	-0.0295681	0.0396871	0.836953	3209	All
Substantia nigra (QSM)	rheumatoid_fa	0.035955	0.0242381	1.48341	0.138148	-0.0115508	0.0834608	0.215249	1750	Females
Substantia nigra (QSM)	rheumatoid_fa	-0.035599	0.0260514	-1.36649	0.172	-0.0866588	0.0154609	0.261546	1459	Males
Substantia nigra (QSM)	shbg	0.00959377	0.00599027	1.60156	0.109263	-0.00214695	0.0213345	0.163156	35120	All
Substantia nigra (QSM)	shbg	0.000696009	0.00740776	0.0939567	0.925145	-0.0138229	0.015215	0.945442	18419	Females
Substantia nigra (QSM)	shbg	0.0102152	0.00805267	1.26855	0.20462	-0.00556774	0.0259981	0.303331	16701	Males
Substantia nigra (QSM)	testosterone	0.0160858	0.0126151	1.27512	0.202274	-0.00863933	0.0408109	0.280584	35606	All
Substantia nigra (QSM)	testosterone	0.0115913	0.00763588	1.518	0.129033	-0.0033748	0.0265573	0.202114	17516	Females
Substantia nigra (QSM)	testosterone	0.0087411	0.00743588	1.17553	0.239798	-0.00583296	0.0233152	0.344515	18090	Males
Substantia nigra (QSM)	total_protein	-0.0338849	0.00534105	-6.34424	2.26217e-10	-0.0443532	-0.0234167	7.07429e-10	35445	All
Substantia nigra (QSM)	total_protein	-0.0388267	0.00737352	-5.26569	1.41219e-07	-0.0532785	-0.0243748	4.75206e-07	18632	Females
Substantia nigra (QSM)	total_protein	-0.0248753	0.00783133	-3.17639	0.00149393	-0.0402244	-0.0095262	0.00367121	16813	Males
Substantia nigra (QSM)	triglycerides	0.0322362	0.00523988	6.1521	7.72121e-10	0.0219662	0.0425062	2.3563e-09	38801	All
Substantia nigra (QSM)	triglycerides	0.0314736	0.00710893	4.42733	9.58971e-06	0.0175404	0.0454068	2.86719e-05	20559	Females
Substantia nigra (QSM)	triglycerides	0.0394128	0.00738952	5.33361	9.74279e-08	0.0249296	0.053896	3.62284e-07	18242	Males
Substantia nigra (QSM)	urate	0.051955	0.00622276	8.34919	7.09819e-17	0.0397586	0.0641514	2.82968e-16	38781	All
Substantia nigra (QSM)	urate	0.0447391	0.00710058	6.30077	3.02195e-10	0.0308222	0.058656	1.23816e-09	20544	Females
Substantia nigra (QSM)	urate	0.0476084	0.00738089	6.45022	1.14496e-10	0.0331421	0.0620747	5.44778e-10	18237	Males
Substantia nigra (QSM)	urea	0.0433879	0.00529595	8.19265	2.63276e-16	0.033008	0.0537678	1.04017e-15	38800	All
Substantia nigra (QSM)	urea	0.0500603	0.00735848	6.80308	1.05227e-11	0.035638	0.0644827	4.77569e-11	20552	Females
Substantia nigra (QSM)	urea	0.0420758	0.00748405	5.62207	1.91453e-08	0.0274074	0.0567443	7.598e-08	18248	Males
Substantia nigra (QSM)	vitamin_d	0.0127006	0.00525353	2.41753	0.015631	0.00240383	0.0229973	0.028003	37327	All
Substantia nigra (QSM)	vitamin_d	0.0222439	0.00724433	3.07052	0.00213977	0.00804526	0.0364425	0.00494437	19620	Females
Substantia nigra (QSM)	vitamin_d	0.000845067	0.00769266	0.109854	0.912527	-0.0142323	0.0159224	0.938016	17707	Males
Substantia nigra (QSM)	wbc_n	0.0614339	0.00501151	12.2586	1.74647e-34	0.0516115	0.0712563	1.51532e-33	39554	All
Substantia nigra (QSM)	wbc_n	0.0569401	0.00694593	8.19762	2.59196e-16	0.0433263	0.0705539	1.7921e-15	20912	Females
Substantia nigra (QSM)	wbc_n	0.0617844	0.00733555	8.42261	3.9462e-17	0.047407	0.0761618	3.09061e-16	18642	Males
Thalamus (QSM)	alanine_amino	0.044306	0.00520674	8.50935	1.81074e-17	0.034101	0.054511	7.41901e-17	38824	All
Thalamus (QSM)	alanine_amino	0.0412477	0.00701512	5.87982	4.17058e-09	0.0274983	0.0549971	1.56397e-08	20572	Females
Thalamus (QSM)	alanine_amino	0.0560426	0.00744157	7.53102	5.26926e-14	0.0414574	0.0706278	3.26105e-13	18252	Males
Thalamus (QSM)	albumin	0.00207064	0.00526995	0.392914	0.694385	-0.00825827	0.0123995	0.767205	35503	All
Thalamus (QSM)	albumin	0.00729407	0.00733424	0.994523	0.319981	-0.00708078	0.0216689	0.433002	18656	Females
Thalamus (QSM)	albumin	0.00328837	0.00795228	0.413513	0.679236	-0.0122978	0.0188746	0.764789	16847	Males
Thalamus (QSM)	alkaline_phos	0.00992827	0.00503329	1.97252	0.0485572	6.32033e-05	0.0197933	0.0792863	38833	All
Thalamus (QSM)	alkaline_phos	0.0171593	0.00732769	2.34171	0.0192051	0.00279732	0.0315213	0.0368688	20574	Females
Thalamus (QSM)	alkaline_phos	0.0151471	0.0073864	2.05067	0.0403131	0.000670013	0.0296242	0.0751096	18259	Males
Thalamus (QSM)	apolipoprot_a	-0.0690835	0.00568864	-12.1441	7.20391e-34	-0.0802331	-0.057934	6.07187e-33	35292	All
Thalamus (QSM)	apolipoprot_a	-0.0541622	0.00744139	-7.27851	3.51085e-13	-0.0687471	-0.0395774	1.7654e-12	18466	Females
Thalamus (QSM)	apolipoprot_a	-0.0771279	0.00772571	-9.98328	2.09642e-23	-0.09227	-0.0619858	2.23533e-22	16826	Males
Thalamus (QSM)	apolipoprot_b	0.0172927	0.00498751	3.46721	0.000526472	0.00751738	0.0270681	0.00115044	38640	All
Thalamus (QSM)	apolipoprot_b	0.0362345	0.00720712	5.0276	5.0085e-07	0.0221088	0.0503602	1.64778e-06	20507	Females
Thalamus (QSM)	apolipoprot_b	0.0103076	0.00742487	1.38825	0.165077	-0.00424488	0.0248601	0.254075	18133	Males
Thalamus (QSM)	aspartate_ami	0.00132654	0.00513206	0.258481	0.796037	-0.00873212	0.0113852	0.854274	38679	All
Thalamus (QSM)	aspartate_ami	0.000525038	0.00711493	0.0737938	0.941175	-0.01342	0.01447	0.957402	20498	Females
Thalamus (QSM)	aspartate_ami	0.00971685	0.00739991	1.3131	0.189165	-0.00478671	0.0242204	0.283267	18181	Males
Thalamus (QSM)	bas_n	0.0152519	0.00499686	3.0523	0.00227247	0.00545824	0.0250456	0.00460215	39488	All
Thalamus (QSM)	bas_n	0.0154261	0.00701662	2.19851	0.0279238	0.00167378	0.0291784	0.0520264	20879	Females
Thalamus (QSM)	bas_n	0.0122797	0.00749276	1.63888	0.101255	-0.0024058	0.0269653	0.168758	18609	Males
Thalamus (QSM)	bas_p	0.0035813	0.00492475	0.727204	0.467106	-0.00607104	0.0132336	0.560147	39489	All
Thalamus (QSM)	bas_p	0.00627899	0.00693347	0.905605	0.365155	-0.00731036	0.0198683	0.482966	20880	Females
Thalamus (QSM)	bas_p	-0.00223469	0.00733821	-0.304528	0.760729	-0.0166173	0.0121479	0.831167	18609	Males
Thalamus (QSM)	bilirubin_dir	-0.00515733	0.00511715	-1.00785	0.313532	-0.0151868	0.0048721	0.398672	38658	All
Thalamus (QSM)	bilirubin_dir	-0.00380453	0.00698632	-0.544569	0.586056	-0.0174975	0.0098884	0.685151	20487	Females
Thalamus (QSM)	bilirubin_dir	-0.00722316	0.00739764	-0.976414	0.328872	-0.0217223	0.00727595	0.445034	18171	Males
Thalamus (QSM)	bilirubin_tot	-0.0042638	0.0054341	-0.784638	0.432671	-0.0149144	0.00638683	0.523822	33592	All
Thalamus (QSM)	bilirubin_tot	-0.00401572	0.00780953	-0.514208	0.607114	-0.0193221	0.0112907	0.705112	16449	Females
Thalamus (QSM)	bilirubin_tot	-0.00745288	0.00761051	-0.979287	0.327452	-0.0223692	0.00746346	0.44379	17143	Males
Thalamus (QSM)	calcium	0.0132584	0.00521132	2.54416	0.0109584	0.00304441	0.0234724	0.0203136	35492	All
Thalamus (QSM)	calcium	0.0197399	0.00747468	2.64091	0.00827529	0.00508984	0.03439	0.0169922	18650	Females
Thalamus (QSM)	calcium	0.018684	0.00777718	2.40241	0.0162984	0.00344096	0.033927	0.033701	16842	Males
Thalamus (QSM)	cholesterol	-0.00989149	0.00502035	-1.97028	0.0488134	-0.0197312	-5.1791e-05	0.0794114	38835	All
Thalamus (QSM)	cholesterol	0.00998619	0.00730017	1.36794	0.171346	-0.00432187	0.0242943	0.260544	20571	Females
Thalamus (QSM)	cholesterol	-0.0187457	0.00741065	-2.52956	0.0114291	-0.0332703	-0.00422104	0.024256	18264	Males
Thalamus (QSM)	creatinine	0.0111056	0.00633779	1.75229	0.0797323	-0.00131621	0.0235275	0.12445	38807	All
Thalamus (QSM)	creatinine	0.00423391	0.00697476	0.607033	0.543836	-0.00943637	0.0179042	0.65315	20557	Females
Thalamus (QSM)	creatinine	0.0123608	0.00741062	1.66798	0.0953367	-0.00216378	0.0268853	0.160965	18250	Males
Thalamus (QSM)	crp	0.0222158	0.00495447	4.484	7.3467e-06	0.0125053	0.0319264	1.86834e-05	38754	All
Thalamus (QSM)	crp	0.0285874	0.0069745	4.09885	4.16803e-05	0.0149177	0.0422572	0.00011785	20535	Females
Thalamus (QSM)	crp	0.0161418	0.00739257	2.18352	0.0290106	0.00165262	0.030631	0.0566962	18219	Males
Thalamus (QSM)	cystatin_c	0.0398764	0.00543726	7.33392	2.27868e-13	0.0292196	0.0505333	8.0344e-13	38832	All
Thalamus (QSM)	cystatin_c	0.0288594	0.00745774	3.86972	0.000109295	0.0142425	0.0434763	0.00029311	20572	Females
Thalamus (QSM)	cystatin_c	0.054508	0.00767604	7.10105	1.28374e-12	0.0394632	0.0695527	6.97002e-12	18260	Males
Thalamus (QSM)	eos_n	0.0158674	0.00493109	3.21783	0.00129268	0.00620266	0.0255322	0.00269182	39488	All
Thalamus (QSM)	eos_n	0.00722607	0.00691752	1.0446	0.296218	-0.00633202	0.0207842	0.407703	20879	Females
Thalamus (QSM)	eos_n	0.0244641	0.00732152	3.3414	0.000835211	0.0101142	0.038814	0.00209989	18609	Males
Thalamus (QSM)	eos_p	-0.00293263	0.00493766	-0.593931	0.552562	-0.0126103	0.00674501	0.638799	39489	All
Thalamus (QSM)	eos_p	-0.0101929	0.0069174	-1.47352	0.140626	-0.0237508	0.00336493	0.218724	20880	Females
Thalamus (QSM)	eos_p	0.00524648	0.00732616	0.716129	0.473921	-0.00911254	0.0196055	0.597464	18609	Males
Thalamus (QSM)	glucose	0.025711	0.00523868	4.90793	9.24528e-07	0.0154434	0.0359787	2.47942e-06	35439	All
Thalamus (QSM)	glucose	0.0231454	0.00743175	3.11439	0.00184603	0.00857945	0.0377114	0.00433351	18622	Females
Thalamus (QSM)	glucose	0.0313927	0.0077532	4.049	5.16685e-05	0.0161967	0.0465886	0.000149923	16817	Males
Thalamus (QSM)	glutamyltrans	0.0206191	0.00511185	4.0336	5.50349e-05	0.0106001	0.0306382	0.000130579	38809	All
Thalamus (QSM)	glutamyltrans	0.0276802	0.00699775	3.95558	7.66065e-05	0.0139648	0.0413955	0.000210549	20557	Females
Thalamus (QSM)	glutamyltrans	0.019424	0.00738317	2.63085	0.0085243	0.00495327	0.0338948	0.0187472	18252	Males
Thalamus (QSM)	hba1c	0.0107346	0.00511868	2.09715	0.0359869	0.000702204	0.0207671	0.0599782	38548	All
Thalamus (QSM)	hba1c	0.00653827	0.00735083	0.889461	0.373766	-0.00786909	0.0209456	0.491505	20375	Females
Thalamus (QSM)	hba1c	0.0192809	0.00752645	2.56176	0.0104224	0.00452936	0.0340325	0.0223338	18173	Males
Thalamus (QSM)	hbc	0.0828201	0.00643868	12.8629	8.66813e-38	0.0702006	0.0954397	8.24871e-37	39555	All
Thalamus (QSM)	hbc	0.0628176	0.00701074	8.9602	3.50696e-19	0.0490768	0.0765584	3.04281e-18	20913	Females
Thalamus (QSM)	hbc	0.0777994	0.00733082	10.6126	3.09344e-26	0.0634312	0.0921675	3.80236e-25	18642	Males
Thalamus (QSM)	hct_p	0.0651039	0.00628779	10.354	4.32019e-25	0.0527801	0.0774278	2.51537e-24	39555	All
Thalamus (QSM)	hct_p	0.0532464	0.00703959	7.56385	4.07477e-14	0.0394491	0.0670438	2.21237e-13	20913	Females
Thalamus (QSM)	hct_p	0.0600314	0.00736439	8.15157	3.81797e-16	0.0455974	0.0744653	2.81575e-15	18642	Males
Thalamus (QSM)	hdl	-0.0841312	0.00576429	-14.5952	4.15463e-48	-0.095429	-0.0728334	5.10673e-47	35482	All
Thalamus (QSM)	hdl	-0.0696708	0.00736374	-9.46133	3.39284e-21	-0.0841035	-0.0552381	3.1607e-20	18646	Females
Thalamus (QSM)	hdl	-0.0870162	0.00769172	-11.313	1.44796e-29	-0.102092	-0.0719407	1.94158e-28	16836	Males
Thalamus (QSM)	igf1	0.0354435	0.00514897	6.88362	5.92379e-12	0.0253518	0.0455353	1.94974e-11	38658	All
Thalamus (QSM)	igf1	0.0346124	0.00730535	4.73796	2.17336e-06	0.0202942	0.0489307	6.79655e-06	20477	Females
Thalamus (QSM)	igf1	0.0345579	0.00759558	4.54974	5.40605e-06	0.0196709	0.049445	1.74611e-05	18181	Males
Thalamus (QSM)	ldl	0.00718521	0.00497698	1.44369	0.148835	-0.00256949	0.0169399	0.214875	38756	All
Thalamus (QSM)	ldl	0.0282869	0.00723055	3.91214	9.1777e-05	0.0141153	0.0424586	0.000249149	20527	Females
Thalamus (QSM)	ldl	-0.00210654	0.00742652	-0.283651	0.776681	-0.0166623	0.0124492	0.840335	18229	Males
Thalamus (QSM)	lipoproteipa	-0.00190143	0.00550561	-0.345362	0.729825	-0.0126922	0.00888937	0.797401	31210	All
Thalamus (QSM)	lipoproteipa	0.00539582	0.00778357	0.693232	0.488174	-0.0098597	0.0206514	0.601718	16571	Females
Thalamus (QSM)	lipoproteipa	-0.0087225	0.0081841	-1.06579	0.286538	-0.024763	0.00731804	0.396228	14639	Males
Thalamus (QSM)	lym_n	0.036991	0.00493772	7.49151	6.95036e-14	0.0273133	0.0466688	2.52093e-13	39488	All
Thalamus (QSM)	lym_n	0.0348057	0.00694682	5.01031	5.47861e-07	0.0211902	0.0484213	1.78256e-06	20879	Females
Thalamus (QSM)	lym_n	0.0442565	0.00733385	6.03456	1.62419e-09	0.0298825	0.0586306	7.18706e-09	18609	Males
Thalamus (QSM)	lym_p	-0.00583709	0.00493708	-1.1823	0.237095	-0.0155136	0.0038394	0.319861	39489	All
Thalamus (QSM)	lym_p	-0.00592987	0.0069884	-0.84853	0.396153	-0.0196269	0.00776714	0.513316	20880	Females
Thalamus (QSM)	lym_p	0.00218374	0.00735696	0.296826	0.766603	-0.0122356	0.0166031	0.833469	18609	Males
Thalamus (QSM)	mch	0.0532208	0.00495154	10.7483	6.5732e-27	0.043516	0.0629257	4.16982e-26	39554	All
Thalamus (QSM)	mch	0.0515366	0.00693394	7.43251	1.10655e-13	0.0379463	0.0651269	5.93513e-13	20912	Females
Thalamus (QSM)	mch	0.0576858	0.0073681	7.82913	5.17448e-15	0.0432446	0.072127	3.46926e-14	18642	Males
Thalamus (QSM)	mch_c	0.0285735	0.00502252	5.68907	1.28631e-08	0.0187295	0.0384174	3.73397e-08	39554	All
Thalamus (QSM)	mch_c	0.0238379	0.00702917	3.39128	0.000696957	0.010061	0.0376148	0.00170861	20912	Females
Thalamus (QSM)	mch_c	0.0378515	0.00745141	5.07977	3.81545e-07	0.023247	0.052456	1.33465e-06	18642	Males
Thalamus (QSM)	mcv	0.0453121	0.0049747	9.10852	8.73167e-20	0.0355619	0.0550624	3.88318e-19	39555	All
Thalamus (QSM)	mcv	0.0479247	0.00697563	6.8703	6.58689e-12	0.0342527	0.0615966	3.05204e-11	20913	Females
Thalamus (QSM)	mcv	0.0427295	0.00746135	5.72677	1.03937e-08	0.0281055	0.0573535	4.23889e-08	18642	Males
Thalamus (QSM)	mon_n	0.0432289	0.00503942	8.57816	9.98562e-18	0.0333519	0.053106	4.12957e-17	39488	All
Thalamus (QSM)	mon_n	0.029124	0.00693195	4.20141	2.6636e-05	0.0155376	0.0427104	7.60414e-05	20879	Females
Thalamus (QSM)	mon_n	0.0539929	0.00738968	7.30653	2.8523e-13	0.0395094	0.0684764	1.68286e-12	18609	Males
Thalamus (QSM)	mon_p	0.00601991	0.00506717	1.18802	0.234832	-0.00391156	0.0159514	0.317292	39489	All
Thalamus (QSM)	mon_p	-0.00609313	0.00692819	-0.879469	0.379157	-0.0196721	0.00748588	0.495649	20880	Females
Thalamus (QSM)	mon_p	0.0177757	0.0073523	2.4177	0.0156283	0.00336545	0.0321859	0.0324673	18609	Males
Thalamus (QSM)	mpv	0.0263157	0.00491472	5.35447	8.62859e-08	0.016683	0.0359484	2.42422e-07	39555	All
Thalamus (QSM)	mpv	0.0196507	0.00693085	2.83525	0.00458335	0.00606649	0.0332349	0.0100155	20913	Females
Thalamus (QSM)	mpv	0.0334849	0.00732173	4.57336	4.83056e-06	0.0191346	0.0478352	1.57171e-05	18642	Males
Thalamus (QSM)	mrv	-0.00562052	0.00503041	-1.11731	0.26387	-0.0154799	0.00423891	0.348545	38860	All
Thalamus (QSM)	mrv	-0.00694018	0.00707141	-0.981442	0.326386	-0.0207999	0.00691953	0.438985	20534	Females
Thalamus (QSM)	mrv	-0.00687436	0.00752472	-0.913571	0.360954	-0.0216225	0.00787382	0.480368	18326	Males
Thalamus (QSM)	mscv	0.00407151	0.00512185	0.79493	0.426659	-0.00596713	0.0141101	0.520101	38860	All
Thalamus (QSM)	mscv	0.00262374	0.00719603	0.36461	0.715406	-0.0114802	0.0167277	0.791418	20534	Females
Thalamus (QSM)	mscv	0.00358656	0.00766376	0.467989	0.639798	-0.0114341	0.0186073	0.74338	18326	Males
Thalamus (QSM)	neu_n	0.0401275	0.00491403	8.16592	3.28379e-16	0.0304962	0.0497588	1.28591e-15	39488	All
Thalamus (QSM)	neu_n	0.0402958	0.00697221	5.77948	7.5999e-09	0.0266305	0.053961	2.7793e-08	20879	Females
Thalamus (QSM)	neu_n	0.0354173	0.00735049	4.81836	1.45883e-06	0.0210106	0.049824	4.90899e-06	18609	Males
Thalamus (QSM)	neu_p	0.00420168	0.0049134	0.855148	0.392474	-0.0054284	0.0138318	0.48376	39489	All
Thalamus (QSM)	neu_p	0.00898705	0.00698104	1.28735	0.197987	-0.00469555	0.0226696	0.290577	20880	Females
Thalamus (QSM)	neu_p	-0.00786929	0.00733805	-1.0724	0.283556	-0.0222516	0.00651302	0.394442	18609	Males
Thalamus (QSM)	oestradiol	-0.0194435	0.0120551	-1.61288	0.106813	-0.0430711	0.00418413	0.16022	7412	All
Thalamus (QSM)	oestradiol	-0.0236155	0.013029	-1.81253	0.0699541	-0.0491518	0.00192089	0.118148	6017	Females
Thalamus (QSM)	oestradiol	0.0187373	0.0270827	0.691854	0.489146	-0.0343439	0.0718185	0.610049	1395	Males
Thalamus (QSM)	pdw	0.00367582	0.00496542	0.740283	0.459132	-0.00605623	0.0134079	0.551333	39555	All
Thalamus (QSM)	pdw	-0.00497805	0.0069258	-0.718769	0.472291	-0.0185524	0.00859626	0.587047	20913	Females
Thalamus (QSM)	pdw	0.0129591	0.00733895	1.7658	0.077446	-0.00142497	0.0273432	0.133867	18642	Males
Thalamus (QSM)	phosphate	-0.0250842	0.00540574	-4.64028	3.49184e-06	-0.0356792	-0.0144891	9.06239e-06	35439	All
Thalamus (QSM)	phosphate	-0.014248	0.00747806	-1.9053	0.0567562	-0.0289047	0.000408761	0.0982959	18620	Females
Thalamus (QSM)	phosphate	-0.0290902	0.0078055	-3.72689	0.000194496	-0.0443887	-0.0137917	0.000526387	16819	Males
Thalamus (QSM)	plt_crit	0.00148867	0.0052195	0.285214	0.775482	-0.00874135	0.0117187	0.836953	39555	All
Thalamus (QSM)	plt_crit	0.0118761	0.00703604	1.68789	0.0914469	-0.00191431	0.0256665	0.149594	20913	Females
Thalamus (QSM)	plt_crit	-0.0115774	0.00743381	-1.5574	0.119392	-0.0261474	0.00299257	0.193167	18642	Males
Thalamus (QSM)	plt_n	-0.0130423	0.00509892	-2.55785	0.0105359	-0.023036	-0.00304857	0.0195888	39555	All
Thalamus (QSM)	plt_n	-0.000418885	0.00697629	-0.0600441	0.952121	-0.0140922	0.0132544	0.964104	20913	Females
Thalamus (QSM)	plt_n	-0.0278419	0.00738106	-3.77208	0.000162393	-0.0423085	-0.0133753	0.000444946	18642	Males
Thalamus (QSM)	rbc_n	0.0218479	0.005957	3.66761	0.000245151	0.0101724	0.0335234	0.000553466	39555	All
Thalamus (QSM)	rbc_n	0.0180934	0.00697149	2.59534	0.00945623	0.00442955	0.0317573	0.0192385	20913	Females
Thalamus (QSM)	rbc_n	0.0268113	0.00739325	3.62645	0.000288107	0.0123208	0.0413018	0.000767996	18642	Males
Thalamus (QSM)	rbc_p	-0.00476198	0.00491095	-0.969667	0.332218	-0.0143873	0.0048633	0.42062	39488	All
Thalamus (QSM)	rbc_p	-0.0126048	0.00691668	-1.82238	0.0684117	-0.0261613	0.000951629	0.115985	20879	Females
Thalamus (QSM)	rbc_p	0.00557592	0.0073263	0.761083	0.446617	-0.00878337	0.0199352	0.573667	18609	Males
Thalamus (QSM)	rbcn_n	-0.00436451	0.00491077	-0.888763	0.374136	-0.0139894	0.00526042	0.466352	39488	All
Thalamus (QSM)	rbcn_n	-0.0123866	0.00691659	-1.79085	0.0733321	-0.0259428	0.0011697	0.122682	20879	Females
Thalamus (QSM)	rbcn_n	0.00605296	0.00732569	0.826265	0.408664	-0.00830512	0.020411	0.535012	18609	Males
Thalamus (QSM)	rdw	-0.0425642	0.00491704	-8.65646	5.04695e-18	-0.0522014	-0.0329269	2.10686e-17	39555	All
Thalamus (QSM)	rdw	-0.052458	0.00691098	-7.59054	3.31926e-14	-0.0660033	-0.0389128	1.84751e-13	20913	Females
Thalamus (QSM)	rdw	-0.0366579	0.0073918	-4.95927	7.13834e-07	-0.0511456	-0.0221702	2.44862e-06	18642	Males
Thalamus (QSM)	ret_imm_frac	0.0259017	0.00501145	5.1685	2.37146e-07	0.0160794	0.0357239	6.53814e-07	38860	All
Thalamus (QSM)	ret_imm_frac	0.028746	0.00705786	4.07291	4.66046e-05	0.0149128	0.0425792	0.000130111	20534	Females
Thalamus (QSM)	ret_imm_frac	0.0233899	0.00748378	3.12541	0.00177835	0.00872195	0.0380578	0.00427674	18326	Males
Thalamus (QSM)	ret_n	0.0581656	0.00502068	11.5852	5.50862e-31	0.0483252	0.0680059	4.09675e-30	38860	All
Thalamus (QSM)	ret_n	0.0538696	0.00698281	7.7146	1.26888e-14	0.0401835	0.0675557	7.43679e-14	20534	Females
Thalamus (QSM)	ret_n	0.0666636	0.00739706	9.01217	2.21499e-19	0.0521656	0.0811616	1.96026e-18	18326	Males
Thalamus (QSM)	ret_p	0.0548895	0.00495865	11.0695	1.94656e-28	0.0451707	0.0646083	1.30508e-27	38860	All
Thalamus (QSM)	ret_p	0.0510332	0.00698305	7.30815	2.80773e-13	0.0373467	0.0647197	1.43632e-12	20534	Females
Thalamus (QSM)	ret_p	0.0627601	0.00739327	8.48881	2.24517e-17	0.0482695	0.0772506	1.79007e-16	18326	Males
Thalamus (QSM)	rheumatoid_fa	0.00909314	0.0171687	0.529635	0.596402	-0.0245569	0.0427431	0.681942	3209	All
Thalamus (QSM)	rheumatoid_fa	0.0208193	0.0237813	0.87545	0.381451	-0.0257911	0.0674297	0.497912	1750	Females
Thalamus (QSM)	rheumatoid_fa	-0.00686149	0.0263269	-0.260626	0.794418	-0.0584613	0.0447384	0.853228	1459	Males
Thalamus (QSM)	shbg	-0.0412423	0.00585454	-7.04449	1.8956e-12	-0.052717	-0.0297676	6.47723e-12	35120	All
Thalamus (QSM)	shbg	-0.0588708	0.00737675	-7.98058	1.5415e-15	-0.0733289	-0.0444126	9.81458e-15	18419	Females
Thalamus (QSM)	shbg	-0.0158534	0.0080421	-1.9713	0.048706	-0.0316156	-9.11698e-05	0.0888759	16701	Males
Thalamus (QSM)	testosterone	0.0112356	0.0123144	0.912395	0.361567	-0.0129002	0.0353714	0.453882	35606	All
Thalamus (QSM)	testosterone	0.0302113	0.00758779	3.98157	6.87369e-05	0.0153396	0.0450831	0.000190101	17516	Females
Thalamus (QSM)	testosterone	0.00362674	0.00743079	0.488069	0.625507	-0.0109373	0.0181908	0.73321	18090	Males
Thalamus (QSM)	total_protein	0.00429127	0.00522682	0.82101	0.411646	-0.00595311	0.0145357	0.50458	35445	All
Thalamus (QSM)	total_protein	0.00635381	0.00735923	0.863379	0.38794	-0.00807003	0.0207776	0.504151	18632	Females
Thalamus (QSM)	total_protein	0.00591906	0.00782626	0.756308	0.449475	-0.00942013	0.0212583	0.575667	16813	Males
Thalamus (QSM)	triglycerides	0.0523355	0.00512504	10.2117	1.88691e-24	0.0422906	0.0623804	1.03721e-23	38801	All
Thalamus (QSM)	triglycerides	0.0707228	0.00708481	9.98232	2.05979e-23	0.0568369	0.0846088	2.11966e-22	20559	Females
Thalamus (QSM)	triglycerides	0.0457572	0.00738599	6.19513	5.94869e-10	0.0312809	0.0602335	2.71371e-09	18242	Males
Thalamus (QSM)	urate	0.0422914	0.00608987	6.94455	3.85641e-12	0.0303555	0.0542273	1.28306e-11	38781	All
Thalamus (QSM)	urate	0.0539383	0.00708225	7.61598	2.73005e-14	0.0400574	0.0678193	1.54878e-13	20544	Females
Thalamus (QSM)	urate	0.0244208	0.00738221	3.30806	0.000941279	0.0099519	0.0388896	0.0023532	18237	Males
Thalamus (QSM)	urea	0.0086891	0.00518637	1.67537	0.0938693	-0.001476	0.0188542	0.143554	38800	All
Thalamus (QSM)	urea	0.019851	0.00735223	2.7	0.0069397	0.00544089	0.0342611	0.0143496	20552	Females
Thalamus (QSM)	urea	0.00304005	0.00748482	0.406161	0.684629	-0.0116299	0.01771	0.766064	18248	Males
Thalamus (QSM)	vitamin_d	-0.01504	0.00514505	-2.9232	0.00346662	-0.0251241	-0.0049559	0.00683288	37327	All
Thalamus (QSM)	vitamin_d	-0.00938638	0.00724998	-1.29468	0.195447	-0.0235961	0.00482332	0.288579	19620	Females
Thalamus (QSM)	vitamin_d	-0.0235948	0.00768115	-3.07178	0.0021311	-0.0386496	-0.00854003	0.00506996	17707	Males
Thalamus (QSM)	wbc_n	0.0502384	0.00491262	10.2264	1.62029e-24	0.0406099	0.059867	9.0757e-24	39554	All
Thalamus (QSM)	wbc_n	0.0465661	0.0069432	6.70673	2.04127e-11	0.0329577	0.0601746	9.17017e-11	20912	Females
Thalamus (QSM)	wbc_n	0.0520899	0.00734632	7.09061	1.38311e-12	0.0376914	0.0664884	7.46372e-12	18642	Males

## Sheet: ST5
Supplemental Table 5.	Observational associations for baseline proteomics panel
OutcomeRegion	ExposureAssay	estimate	std.error	statistic	p.value	conf.low	conf.high	p_bh	n	AssayDesc	UniProt	Panel
Caudate (QSM)	ATP5F1D	-0.0202568	0.016124	-1.25632	0.209082	-0.0518592	0.0113455	0.378734	3614	ATP synthase subunit delta, mitochondrial	P30049	Cardiometabolic II
Caudate (QSM)	ATP2B4	-0.000164	0.0163137	-0.0100626	0.991972	-0.0321384	0.0318101	0.994356	3614	Plasma membrane calcium-transporting ATPase 4	P23634	Cardiometabolic II
Caudate (QSM)	ATP1B4	0.00152439	0.0160922	0.0947287	0.924536	-0.0300157	0.0330644	0.95495	3604	Protein ATP1B4	Q9UN42	Oncology II
Caudate (QSM)	ATP1B3	0.0176966	0.0161834	1.09351	0.274245	-0.0140222	0.0494155	0.455515	3614	Sodium/potassium-transporting ATPase subunit beta-3	P54709	Cardiometabolic II
Caudate (QSM)	ATP1B2	0.000433	0.0162929	0.026564	0.978809	-0.0315007	0.0323663	0.987674	3614	Sodium/potassium-transporting ATPase subunit beta-2	P14415	Cardiometabolic II
Caudate (QSM)	ATP1B1	-0.0231782	0.0163632	-1.41648	0.156721	-0.0552495	0.00889309	0.312159	3614	Sodium/potassium-transporting ATPase subunit beta-1	P05026	Cardiometabolic II
Caudate (QSM)	ATOX1	0.000542	0.0136619	0.0396851	0.968346	-0.0262346	0.027319	0.981835	5173	Copper transport protein ATOX1	O00244	Oncology
Caudate (QSM)	ATG4A	0.0231931	0.0144629	1.60363	0.108858	-0.00515361	0.0515399	0.245898	5044	Cysteine protease ATG4A	Q8WYN0	Oncology
Caudate (QSM)	ATP5IF1	-0.0269661	0.0136098	-1.98138	0.0476024	-0.0536408	-0.000291	0.139979	5166	ATPase inhibitor, mitochondrial	Q9UII2	Inflammation
Caudate (QSM)	ATP5PO	0.00146915	0.0136213	0.107857	0.914114	-0.0252282	0.0281665	0.949268	5047	ATP synthase subunit O, mitochondrial	P48047	Neurology
Caudate (QSM)	ATP6AP2	0.0256315	0.0136313	1.88034	0.0601201	-0.00108543	0.0523484	0.165005	5044	Renin receptor	O75787	Oncology
Caudate (QSM)	ATP6V1D	0.0228942	0.0138303	1.65536	0.0979129	-0.00421277	0.0500011	0.230198	5132	V-type proton ATPase subunit D	Q9Y5K8	Oncology
Caudate (QSM)	ATP6V1F	-0.0112495	0.0138847	-0.810207	0.41786	-0.0384631	0.0159641	0.603437	5042	V-type proton ATPase subunit F	Q16864	Neurology
Caudate (QSM)	ATP6V1G1	-0.0286488	0.0168578	-1.69944	0.0893229	-0.0616895	0.00439187	0.215913	3624	V-type proton ATPase subunit G 1	O75348	Cardiometabolic II
Caudate (QSM)	ATP6V1G2	-0.023736	0.016147	-1.46999	0.141651	-0.0553836	0.00791158	0.292476	3614	V-type proton ATPase subunit G 2	O95670	Cardiometabolic II
Caudate (QSM)	ATRAID	0.0727138	0.017396	4.17992	2.98e-05	0.0386184	0.106809	0.000504	3698	All-trans retinoic acid-induced differentiation factor	Q6UW56	Oncology II
Caudate (QSM)	APOBR	-0.0310771	0.0166139	-1.87055	0.0614882	-0.0636397	0.00148546	0.16753	3624	Apolipoprotein B receptor	Q0VD83	Cardiometabolic II
Caudate (QSM)	APOB	-0.00227972	0.0161477	-0.141179	0.887736	-0.0339286	0.0293692	0.935471	3726	Apolipoprotein B-100	P04114	Inflammation II
Caudate (QSM)	APOA4	0.0346381	0.0171931	2.01465	0.0440135	0.00094	0.068336	0.132358	3715	Apolipoprotein A-IV	P06727	Inflammation II
Caudate (QSM)	ATG16L1	-0.0404668	0.0168063	-2.40783	0.0160968	-0.0734066	-0.00752697	0.0672425	3698	Autophagy-related protein 16-1	Q676U5	Oncology II
Caudate (QSM)	AREG	0.0191588	0.0137419	1.39419	0.163322	-0.00777487	0.0460924	0.321145	5132	Amphiregulin	P15514	Oncology
Caudate (QSM)	ARHGEF1	-0.0254878	0.0166564	-1.53021	0.126051	-0.0581338	0.00715823	0.271639	3714	Rho guanine nucleotide exchange factor 1	Q92888	Neurology II
Caudate (QSM)	ARHGAP5	0.00426783	0.0163699	0.260712	0.79433	-0.0278166	0.0363522	0.883597	3604	Rho GTPase-activating protein 5	Q13017	Oncology II
Caudate (QSM)	ARHGAP45	-0.0407602	0.0170519	-2.39036	0.0168831	-0.0741814	-0.00733901	0.0693896	3632	Rho GTPase-activating protein 45	Q92619	Inflammation II
Caudate (QSM)	ARHGAP30	-0.011485	0.0160292	-0.716501	0.473728	-0.0429017	0.0199318	0.652889	3659	Rho GTPase-activating protein 30	Q7Z6I6	Oncology II
Caudate (QSM)	ARHGAP25	-0.00860403	0.0136134	-0.632027	0.527398	-0.0352858	0.0180777	0.696518	5044	Rho GTPase-activating protein 25	P42331	Oncology
Caudate (QSM)	ARHGAP1	-0.00807875	0.0138096	-0.585009	0.558568	-0.0351451	0.0189876	0.723481	5044	Rho GTPase-activating protein 1	Q07960	Oncology
Caudate (QSM)	ARG2	-0.0180458	0.0162712	-1.10906	0.267476	-0.0499368	0.0138452	0.447325	3700	Arginase-2, mitochondrial	P78540	Oncology II
Caudate (QSM)	ARG1	0.0520037	0.0141584	3.673	0.000242	0.0242538	0.0797536	0.00298224	5134	Arginase-1	P05089	Oncology
Caudate (QSM)	ARFIP1	-0.0405001	0.0163918	-2.47076	0.0135276	-0.0726274	-0.00837281	0.0597589	3716	Arfaptin-1	P53367	Neurology II
Caudate (QSM)	ARF6	-0.00816487	0.0165835	-0.49235	0.622502	-0.0406679	0.0243382	0.774279	3698	ADP-ribosylation factor 6	P62330	Oncology II
Caudate (QSM)	APOC1	-0.0110887	0.0172785	-0.641764	0.521066	-0.0449541	0.0227766	0.692542	3711	Apolipoprotein C-I	P02654	Inflammation II
Caudate (QSM)	ARAF	-0.0358296	0.0167199	-2.14293	0.0321854	-0.0686001	-0.00305911	0.105861	3659	Serine/threonine-protein kinase A-Raf	P10398	Oncology II
Caudate (QSM)	APRT	0.00786828	0.0141325	0.556753	0.577721	-0.0198308	0.0355674	0.737301	5122	Adenine phosphoribosyltransferase	P07741	Neurology
Caudate (QSM)	APPL2	-0.0468099	0.0169233	-2.766	0.00570375	-0.079979	-0.0136408	0.033511	3632	DCC-interacting protein 13-beta	Q8NEU8	Inflammation II
Caudate (QSM)	APP	-0.0136743	0.0136394	-1.00256	0.316122	-0.040407	0.0130585	0.501128	5137	Amyloid-beta precursor protein	P05067	Neurology
Caudate (QSM)	APOM	-0.0500919	0.0144088	-3.47647	0.000512	-0.0783326	-0.0218511	0.00519384	5164	Apolipoprotein M	O95445	Cardiometabolic
Caudate (QSM)	APOL1	-0.00853252	0.0167288	-0.510049	0.610047	-0.0413204	0.0242553	0.765838	3726	Apolipoprotein L1	O14791	Inflammation II
Caudate (QSM)	APOH	0.0145701	0.0139788	1.0423	0.29732	-0.0128278	0.041968	0.480277	5150	Beta-2-glycoprotein 1	P02749	Neurology
Caudate (QSM)	APOF	-0.0519336	0.0175159	-2.96494	0.00304673	-0.0862641	-0.0176031	0.0211736	3726	Apolipoprotein F	Q13790	Inflammation II
Caudate (QSM)	APOD	-0.0500706	0.0178078	-2.81172	0.00495517	-0.0849733	-0.0151679	0.03027	3534	Apolipoprotein D	P05090	Inflammation II
Caudate (QSM)	ARHGEF10	-0.0263061	0.0166464	-1.58029	0.114126	-0.0589324	0.00632018	0.25392	3716	Rho guanine nucleotide exchange factor 10	O15013	Neurology II
Caudate (QSM)	ARHGEF12	-0.0206408	0.0138197	-1.49359	0.135346	-0.0477269	0.00644518	0.283101	5141	Rho guanine nucleotide exchange factor 12	Q9NZN5	Inflammation
Caudate (QSM)	ART5	-0.00907243	0.0162625	-0.557875	0.576965	-0.0409463	0.0228014	0.73702	3618	Ecto-ADP-ribosyltransferase 5	Q96L15	Neurology II
Caudate (QSM)	ATF2	-0.00323193	0.0133657	-0.241808	0.808939	-0.0294282	0.0229644	0.889346	5047	Cyclic AMP-dependent transcription factor ATF-2	P15336	Neurology
Caudate (QSM)	ASS1	-0.00318601	0.017727	-0.179727	0.857377	-0.0379302	0.0315582	0.920082	3614	Argininosuccinate synthase	P00966	Cardiometabolic II
Caudate (QSM)	ASRGL1	-0.0317688	0.0167107	-1.90111	0.0573673	-0.0645211	0.000983	0.160299	3624	Isoaspartyl peptidase/L-asparaginase	Q7L266	Cardiometabolic II
Caudate (QSM)	ASPSCR1	-0.0351374	0.0166774	-2.10689	0.0351946	-0.0678245	-0.00245033	0.112546	3716	Tether containing UBX domain for GLUT4	Q9BZE9	Neurology II
Caudate (QSM)	ASPN	-0.0237281	0.0167261	-1.41863	0.156092	-0.0565108	0.0090545	0.311626	3728	Asporin	Q9BXN1	Cardiometabolic II
Caudate (QSM)	ASGR2	0.0701605	0.0169962	4.12801	3.74e-05	0.0368485	0.103472	0.000617	3726	Asialoglycoprotein receptor 2	P07307	Inflammation II
Caudate (QSM)	ASGR1	0.111874	0.0146081	7.65836	2.24e-14	0.0832429	0.140506	5.94e-12	5125	Asialoglycoprotein receptor 1	P07306	Neurology
Caudate (QSM)	ASAH2	0.0486511	0.014337	3.39339	0.000696	0.020551	0.0767511	0.00646865	5125	Neutral ceramidase	Q9NR71	Neurology
Caudate (QSM)	ASAH1	-0.0217164	0.0163009	-1.33222	0.18287	-0.0536657	0.0102328	0.346966	3682	Acid ceramidase	Q13510	Cardiometabolic II
Caudate (QSM)	ARTN	0.0147777	0.0133183	1.10958	0.267232	-0.0113256	0.0408811	0.447173	5055	Artemin	Q5T4W7	Inflammation
Caudate (QSM)	ARHGEF5	0.00505743	0.016506	0.3064	0.759318	-0.0272937	0.0374085	0.859716	3618	Rho guanine nucleotide exchange factor 5	Q12774	Neurology II
Caudate (QSM)	ART3	-0.0237135	0.0161311	-1.47005	0.14161	-0.0553299	0.00790289	0.292476	5166	Ecto-ADP-ribosyltransferase 3	Q13508	Cardiometabolic
Caudate (QSM)	ARSB	-0.00615179	0.0140564	-0.437652	0.661657	-0.0337018	0.0213982	0.802675	5132	Arylsulfatase B	P15848	Oncology
Caudate (QSM)	ARSA	0.0207987	0.01416	1.46884	0.141939	-0.00695438	0.0485517	0.292699	5150	Arylsulfatase A	P15289	Neurology
Caudate (QSM)	ARNTL	-0.0173026	0.0163264	-1.0598	0.289308	-0.0493018	0.0146965	0.472472	3614	Aryl hydrocarbon receptor nuclear translocator-like protein 1	O00327	Cardiometabolic II
Caudate (QSM)	ARNT	-0.00172879	0.0135254	-0.127819	0.898298	-0.028238	0.0247804	0.941504	5055	Aryl hydrocarbon receptor nuclear translocator	P27540	Inflammation
Caudate (QSM)	ARMCX2	0.017657	0.0159819	1.10481	0.269317	-0.0136671	0.048981	0.449118	3618	Armadillo repeat-containing X-linked protein 2	Q7L311	Neurology II
Caudate (QSM)	ARL2BP	-0.0369687	0.0168967	-2.18793	0.0287392	-0.0700856	-0.00385183	0.0987276	3614	ADP-ribosylation factor-like protein 2-binding protein	Q9Y2Y0	Cardiometabolic II
Caudate (QSM)	ARL13B	-0.0482963	0.0167787	-2.87843	0.0040203	-0.0811819	-0.0154106	0.0255849	3614	ADP-ribosylation factor-like protein 13B	Q3SXY8	Cardiometabolic II
Caudate (QSM)	ARID4B	0.0181284	0.0137504	1.31839	0.187434	-0.00882194	0.0450788	0.353329	5047	AT-rich interactive domain-containing protein 4B	Q4LE39	Neurology
Caudate (QSM)	ARID3A	0.0220567	0.01597	1.38113	0.167324	-0.00924389	0.0533572	0.326158	3618	AT-rich interactive domain-containing protein 3A	Q99856	Neurology II
Caudate (QSM)	ATF4	0.0122608	0.0163183	0.751354	0.452489	-0.0197225	0.0442441	0.632186	3604	Cyclic AMP-dependent transcription factor ATF-4	P18848	Oncology II
Caudate (QSM)	BLNK	0.00751045	0.0166945	0.449875	0.652828	-0.0252102	0.0402311	0.797597	3602	B-cell linker protein	Q8WV28	Inflammation II
Caudate (QSM)	BNIP2	-0.0438742	0.016511	-2.65727	0.00791161	-0.0762351	-0.0115132	0.0422675	3728	BCL2/adenovirus E1B 19 kDa protein-interacting protein 2	Q12982	Cardiometabolic II
Caudate (QSM)	BMPER	0.0294326	0.0174589	1.68583	0.0919154	-0.00478609	0.0636514	0.220537	3632	BMP-binding endothelial regulator protein	Q8N8U9	Inflammation II
Caudate (QSM)	BMP6	-0.0260225	0.0140099	-1.85744	0.0633071	-0.0534813	0.00143635	0.170689	5057	Bone morphogenetic protein 6	P22004	Cardiometabolic
Caudate (QSM)	BMP4	0.00795517	0.0138571	0.574088	0.565934	-0.0192042	0.0351145	0.730237	5119	Bone morphogenetic protein 4	P12644	Neurology
Caudate (QSM)	BMP10	-0.0540216	0.0174406	-3.09747	0.00196682	-0.0882045	-0.0198388	0.0150344	3632	Bone morphogenetic protein 10	O95393	Inflammation II
Caudate (QSM)	BLVRB	0.038685	0.0142423	2.71621	0.00662558	0.0107707	0.0665993	0.0370626	5150	Flavin reductase	P30043	Neurology
Caudate (QSM)	BLOC1S3	-0.0416355	0.0163495	-2.5466	0.0109182	-0.0736798	-0.00959112	0.0528711	3714	Biogenesis of lysosome-related organelles complex 1 subunit 3	Q6QNY0	Neurology II
Caudate (QSM)	BLOC1S2	0.0109255	0.0162369	0.672881	0.501066	-0.0208983	0.0427493	0.675823	3618	Biogenesis of lysosome-related organelles complex 1 subunit 2	Q6QNY1	Neurology II
Caudate (QSM)	BOC	-0.0489527	0.0143742	-3.40558	0.000665	-0.0771257	-0.0207797	0.00622747	5061	Brother of CDO	Q9BWV1	Cardiometabolic
Caudate (QSM)	BLMH	-0.0649945	0.0141915	-4.57983	4.76e-06	-0.0928092	-0.0371797	0.000108	5222	Bleomycin hydrolase	Q13867	Cardiometabolic
Caudate (QSM)	BIRC2	-0.0217853	0.0138132	-1.57714	0.114826	-0.0488586	0.00528798	0.254975	5044	Baculoviral IAP repeat-containing protein 2	Q13490	Oncology
Caudate (QSM)	BIN2	-0.0304608	0.0137905	-2.20883	0.0272307	-0.0574896	-0.00343195	0.095226	5150	Bridging integrator 2	Q9UBW5	Neurology
Caudate (QSM)	BID	-0.0110731	0.0141131	-0.784596	0.432727	-0.0387342	0.0165881	0.616096	5141	BH3-interacting domain death agonist	P55957	Inflammation
Caudate (QSM)	BHMT2	0.0150536	0.0163624	0.920012	0.357628	-0.0170161	0.0471233	0.543327	3614	S-methylmethionine--homocysteine S-methyltransferase BHMT2	Q9H2M3	Cardiometabolic II
Caudate (QSM)	BHLHE40	-0.0287692	0.0163287	-1.76188	0.0781742	-0.0607728	0.0032344	0.196953	3618	Class E basic helix-loop-helix protein 40	O14503	Neurology II
Caudate (QSM)	BGN	-0.0191638	0.0138279	-1.38588	0.165846	-0.046266	0.00793843	0.323927	5040	Biglycan	P21810	Oncology
Caudate (QSM)	BGLAP	0.00323024	0.0176678	0.182832	0.85494	-0.031398	0.0378585	0.918478	3721	Osteocalcin	P02818	Cardiometabolic II
Caudate (QSM)	BNIP3L	-0.00784601	0.0170469	-0.460261	0.645357	-0.0412572	0.0255652	0.791118	3602	BCL2/adenovirus E1B 19 kDa protein-interacting protein 3-like	O60238	Inflammation II
Caudate (QSM)	BTD	0.0221392	0.0165526	1.33751	0.181139	-0.0103032	0.0545817	0.344577	3715	Biotinidase	P43251	Inflammation II
Caudate (QSM)	BRDT	-0.0211204	0.0167087	-1.26403	0.206301	-0.0538689	0.0116281	0.376135	3614	Bromodomain testis-specific protein	Q58F21	Cardiometabolic II
Caudate (QSM)	BTC	-0.0331865	0.013923	-2.38358	0.0171823	-0.0604751	-0.00589795	0.0697809	5044	Probetacellulin	P35070	Oncology
Caudate (QSM)	BST2	-0.0184862	0.013891	-1.33081	0.18331	-0.045712	0.00873956	0.347125	5209	Bone marrow stromal antigen 2	Q10589	Neurology
Caudate (QSM)	BST1	0.0189859	0.0137622	1.37957	0.16778	-0.00798758	0.0459593	0.32683	5209	ADP-ribosyl cyclase/cyclic ADP-ribose hydrolase 2	Q10588	Neurology
Caudate (QSM)	BSND	-0.0141777	0.0165042	-0.859031	0.390381	-0.0465254	0.0181701	0.574645	3604	Barttin	Q8WZ55	Oncology II
Caudate (QSM)	BSG	0.0490183	0.0152259	3.21939	0.00129257	0.019176	0.0788606	0.010753	5203	Basigin	P35613	Inflammation
Caudate (QSM)	BRSK2	-0.0434172	0.0162283	-2.6754	0.00749691	-0.075224	-0.0116104	0.0409177	3716	Serine/threonine-protein kinase BRSK2	Q8IWQ3	Neurology II
Caudate (QSM)	BRME1	-0.00263818	0.0160766	-0.1641	0.869661	-0.0341478	0.0288714	0.926442	3618	Break repair meiotic recombinase recruitment factor 1	Q0VDD7	Neurology II
Caudate (QSM)	BRK1	-0.0358258	0.0144245	-2.48367	0.0130359	-0.0640973	-0.00755427	0.058203	5047	Protein BRICK1	Q8WUW1	Neurology
Caudate (QSM)	BOLA1	0.0207484	0.0161723	1.28296	0.199588	-0.0109487	0.0524456	0.368273	3618	BolA-like protein 1	Q9Y3E2	Neurology II
Caudate (QSM)	BRD3	-0.0180253	0.0164499	-1.09577	0.273254	-0.0502665	0.0142159	0.454386	3614	Bromodomain-containing protein 3	Q15059	Cardiometabolic II
Caudate (QSM)	BRD2	-0.0033963	0.0161979	-0.209675	0.833933	-0.0351437	0.028351	0.904227	3618	Bromodomain-containing protein 2	P25440	Neurology II
Caudate (QSM)	BRD1	0.00132761	0.0162745	0.0815758	0.934989	-0.0305699	0.0332251	0.959637	3659	Bromodomain-containing protein 1	O95696	Oncology II
Caudate (QSM)	BRAP	-0.0323933	0.0169306	-1.9133	0.0557889	-0.0655767	0.00079	0.157852	3656	BRCA1-associated protein	Q7Z569	Oncology II
Caudate (QSM)	BPIFB2	0.0581232	0.0169528	3.42853	0.000614	0.0248963	0.0913501	0.00585448	3719	BPI fold-containing family B member 2	Q8N4F0	Cardiometabolic II
Caudate (QSM)	BPIFB1	-0.0272759	0.014337	-1.90249	0.0571635	-0.0553759	0.000824	0.160094	5163	BPI fold-containing family B member 1	Q8TDL5	Cardiometabolic
Caudate (QSM)	BPIFA2	-0.0427543	0.017469	-2.44743	0.0144371	-0.076993	-0.00851562	0.0623614	3494	BPI fold-containing family A member 2	Q96DR5	Cardiometabolic II
Caudate (QSM)	BOLA2_BOLA2B	0.0240902	0.0172019	1.40044	0.161469	-0.0096249	0.0578052	0.318789	3624	BolA-like protein 2	Q9H3K6	Cardiometabolic II
Caudate (QSM)	BEX3	-0.00395688	0.0162747	-0.243131	0.807918	-0.0358546	0.0279409	0.889227	3604	Protein BEX3	Q00994	Oncology II
Caudate (QSM)	B2M	0.0502482	0.0179509	2.79919	0.00514967	0.015065	0.0854314	0.0311972	3715	Beta-2-microglobulin	P61769	Inflammation II
Caudate (QSM)	BAG4	-0.0096101	0.0169795	-0.565983	0.571441	-0.0428893	0.0236691	0.734423	3602	BAG family molecular chaperone regulator 4	O95429	Inflammation II
Caudate (QSM)	BAG3	0.0700434	0.014141	4.95321	7.54e-07	0.0423275	0.0977592	2.16e-05	5119	BAG family molecular chaperone regulator 3	O95817	Neurology
Caudate (QSM)	BACH1	-0.0264516	0.0136595	-1.9365	0.0528619	-0.0532238	0.000321	0.151479	5141	Transcription regulator protein BACH1	O14867	Inflammation
Caudate (QSM)	BABAM1	-0.0269248	0.0165884	-1.62311	0.104654	-0.0594374	0.00558787	0.239116	3602	BRISC and BRCA1-A complex member 1	Q9NWV8	Inflammation II
Caudate (QSM)	B4GAT1	-0.0840829	0.0141757	-5.9315	3.2e-09	-0.111867	-0.0562992	1.73e-07	5150	Beta-1,4-glucuronyltransferase 1	O43505	Neurology
Caudate (QSM)	B4GALT1	0.00546614	0.0143154	0.381838	0.702597	-0.0225914	0.0335237	0.829571	5166	Beta-1,4-galactosyltransferase 1	P15291	Inflammation
Caudate (QSM)	B3GNT7	0.0184889	0.0176965	1.04477	0.296198	-0.0161957	0.0531735	0.479589	3624	UDP-GlcNAc:betaGal beta-1,3-N-acetylglucosaminyltransferase 7	Q8NFL0	Cardiometabolic II
Caudate (QSM)	B3GAT3	0.00392254	0.0163661	0.239674	0.810596	-0.0281545	0.0359996	0.889669	3614	Galactosylgalactosylxylosylprotein 3-beta-glucuronosyltransferase 3	O94766	Cardiometabolic II
Caudate (QSM)	BAIAP2	0.0189041	0.0141293	1.33793	0.180979	-0.00878888	0.0465971	0.344497	5044	Brain-specific angiogenesis inhibitor 1-associated protein 2	Q9UQB8	Oncology
Caudate (QSM)	AZU1	0.0442685	0.0139877	3.16482	0.00156107	0.0168531	0.071684	0.0125229	5058	Azurocidin	P20160	Cardiometabolic
Caudate (QSM)	AZI2	-0.0422246	0.0165484	-2.55158	0.0107637	-0.074659	-0.00979025	0.0523835	3716	5-azacytidine-induced protein 2	Q9H6S1	Neurology II
Caudate (QSM)	AXL	-0.00396729	0.0142444	-0.278516	0.780628	-0.0318858	0.0239512	0.874351	5166	Tyrosine-protein kinase receptor UFO	P30530	Cardiometabolic
Caudate (QSM)	AXIN1	-0.0280668	0.0138886	-2.02085	0.0433475	-0.0552881	-0.000846	0.131438	5141	Axin-1	O15169	Inflammation
Caudate (QSM)	ATXN3	-0.00214612	0.0171566	-0.12509	0.900459	-0.0357725	0.0314803	0.942416	3714	Ataxin-3	P54252	Neurology II
Caudate (QSM)	ATXN2L	-0.0287777	0.0162245	-1.77372	0.0761921	-0.0605771	0.00302173	0.193126	3716	Ataxin-2-like protein	Q8WWM7	Neurology II
Caudate (QSM)	ATXN2	-0.00193309	0.0162198	-0.11918	0.905139	-0.0337234	0.0298572	0.944943	3618	Ataxin-2	Q99700	Neurology II
Caudate (QSM)	ATXN10	-0.0205007	0.0137996	-1.4856	0.137449	-0.0475475	0.0065461	0.28627	5047	Ataxin-10	Q9UBB4	Neurology
Caudate (QSM)	BAG6	-0.0299454	0.0139304	-2.14964	0.0316309	-0.0572485	-0.00264232	0.105077	5061	Large proline-rich protein BAG6	P46379	Cardiometabolic
Caudate (QSM)	BECN1	-0.00164872	0.0170362	-0.0967775	0.922909	-0.035039	0.0317416	0.953944	3624	Beclin-1	Q14457	Cardiometabolic II
Caudate (QSM)	BCHE	0.0230074	0.0167085	1.37699	0.168602	-0.00974067	0.0557554	0.327426	3644	Cholinesterase	P06276	Inflammation II
Caudate (QSM)	BDNF	-0.0269211	0.0165367	-1.62796	0.103618	-0.0593324	0.00549016	0.23729	3721	Brain-derived neurotrophic factor	P23560	Cardiometabolic II
Caudate (QSM)	BCR	-0.00477889	0.0138708	-0.344528	0.730464	-0.0319653	0.0224075	0.844475	5141	Breakpoint cluster region protein	P11274	Inflammation
Caudate (QSM)	BCL7B	0.0162968	0.0158719	1.02677	0.304594	-0.0148115	0.0474052	0.488959	3700	B-cell CLL/lymphoma 7 protein family member B	Q9BQE9	Oncology II
Caudate (QSM)	BCL7A	-0.00477443	0.0162215	-0.294328	0.768525	-0.036568	0.0270191	0.866534	3604	B-cell CLL/lymphoma 7 protein family member A	Q4VC05	Oncology II
Caudate (QSM)	BCL2L15	0.0367458	0.016782	2.1896	0.028618	0.00385367	0.0696379	0.0985433	3602	Bcl-2-like protein 15	Q5TBC7	Inflammation II
Caudate (QSM)	BCL2L11	0.00630895	0.0143845	0.438595	0.660974	-0.0218841	0.034502	0.802179	5141	Bcl-2-like protein 11, Isoform BimL	O43521-2	Inflammation
Caudate (QSM)	BCL2L1	-0.0388929	0.0169099	-2.30001	0.0215032	-0.0720356	-0.00575017	0.081123	3714	Bcl-2-like protein 1	Q07817	Neurology II
Caudate (QSM)	BCL2	0.0217233	0.0168692	1.28775	0.197914	-0.0113397	0.0547864	0.366658	3698	Apoptosis regulator Bcl-2	P10415	Oncology II
Caudate (QSM)	BAMBI	-0.00628392	0.0140726	-0.446535	0.65523	-0.0338658	0.0212979	0.798769	5044	BMP and activin membrane-bound inhibitor homolog	Q13145	Oncology
Caudate (QSM)	BCAT2	-0.00658994	0.0163386	-0.403335	0.686726	-0.0386131	0.0254332	0.82095	3618	Branched-chain-amino-acid aminotransferase, mitochondrial	O15382	Neurology II
Caudate (QSM)	BCAT1	-0.0225708	0.0163933	-1.37683	0.168647	-0.0547011	0.00955942	0.327426	3728	Branched-chain-amino-acid aminotransferase, cytosolic	P54687	Cardiometabolic II
Caudate (QSM)	BCAN	-0.176118	0.0146891	-11.9898	1.1e-32	-0.204908	-0.147328	3.22e-29	5125	Brevican core protein	Q96GW7	Neurology
Caudate (QSM)	BCAM	-0.0288058	0.0142724	-2.01829	0.0436135	-0.0567791	-0.000832	0.131834	5150	Basal cell adhesion molecule	P50895	Neurology
Caudate (QSM)	BAX	-0.0196101	0.0140981	-1.39098	0.164294	-0.0472417	0.0080216	0.321756	5042	Apoptosis regulator BAX	Q07812	Neurology
Caudate (QSM)	BATF	-0.0210422	0.0158001	-1.33177	0.183019	-0.0520099	0.00992548	0.347023	3613	Basic leucine zipper transcriptional factor ATF-like	Q16520	Neurology II
Caudate (QSM)	BAP18	0.0169638	0.0165466	1.02521	0.305332	-0.015467	0.0493946	0.489873	3714	Chromatin complexes subunit BAP18	Q8IXM2	Neurology II
Caudate (QSM)	BANK1	-0.0220709	0.0138458	-1.59405	0.110987	-0.0492081	0.00506638	0.249072	5141	B-cell scaffold protein with ankyrin repeats	Q8NDB2	Inflammation
Caudate (QSM)	ATRN	-0.00753145	0.0167913	-0.448532	0.653795	-0.0404418	0.0253789	0.797778	3715	Attractin, Isoform 2	O75882-2	Inflammation II
Caudate (QSM)	APOA2	-0.0349541	0.0172262	-2.02912	0.0425173	-0.0687168	-0.00119134	0.129729	3726	Apolipoprotein A-II	P02652	Inflammation II
Caudate (QSM)	ADAMTSL2	0.054301	0.0173074	3.13744	0.00171774	0.020379	0.0882229	0.013562	3721	ADAMTS-like protein 2	Q86TH1	Cardiometabolic II
Caudate (QSM)	ADGRE2	-0.00276346	0.0147583	-0.187249	0.851473	-0.0316891	0.0261622	0.916154	5166	Adhesion G protein-coupled receptor E2	Q9UHX3	Inflammation
Caudate (QSM)	ADGRE1	-0.0265294	0.0166128	-1.59692	0.110369	-0.0590899	0.00603113	0.248287	3698	Adhesion G protein-coupled receptor E1	Q14246	Oncology II
Caudate (QSM)	ADGRD1	0.0403097	0.0189629	2.12572	0.0335947	0.00314314	0.0774763	0.108964	3632	Adhesion G-protein coupled receptor D1	Q6QNK2	Inflammation II
Caudate (QSM)	ADGRB3	-0.0044294	0.0142972	-0.30981	0.756718	-0.0324514	0.0235926	0.859439	5119	Adhesion G protein-coupled receptor B3	O60242	Neurology
Caudate (QSM)	ADD1	-0.00772533	0.0175424	-0.440381	0.659687	-0.0421077	0.0266571	0.801368	3632	Alpha-adducin	P35611	Inflammation II
Caudate (QSM)	ADCYAP1R1	0.0144317	0.0135257	1.06698	0.286031	-0.0120782	0.0409417	0.46845	5044	Pituitary adenylate cyclase-activating polypeptide type I receptor	P41586	Oncology
Caudate (QSM)	ADAMTSL5	0.0110582	0.0165241	0.669217	0.503399	-0.0213284	0.0434448	0.677697	3728	ADAMTS-like protein 5	Q6ZMM2	Cardiometabolic II
Caudate (QSM)	ADAMTSL4	-0.0177265	0.0171075	-1.03619	0.300185	-0.0512565	0.0158035	0.483208	3624	ADAMTS-like protein 4	Q6UY14	Cardiometabolic II
Caudate (QSM)	ADGRF5	0.00249069	0.0166856	0.149272	0.881347	-0.0302125	0.0351939	0.931388	3728	Adhesion G protein-coupled receptor F5	Q8IZF2	Cardiometabolic II
Caudate (QSM)	ADAMTS8	-0.0430638	0.014195	-3.03372	0.00242761	-0.0708855	-0.015242	0.017766	5173	A disintegrin and metalloproteinase with thrombospondin motifs 8	Q9UP79	Oncology
Caudate (QSM)	ADAMTS4	-0.0204609	0.0170227	-1.20198	0.229452	-0.0538248	0.012903	0.403834	3602	A disintegrin and metalloproteinase with thrombospondin motifs 4	O75173	Inflammation II
Caudate (QSM)	ADAMTS16	0.0151125	0.0148876	1.01511	0.310104	-0.0140667	0.0442917	0.494541	5061	A disintegrin and metalloproteinase with thrombospondin motifs 16	Q8TE57	Cardiometabolic
Caudate (QSM)	ADAMTS15	0.122205	0.0142887	8.55252	1.57e-17	0.0941994	0.15021	5.1e-15	5132	A disintegrin and metalloproteinase with thrombospondin motifs 15	Q8TE58	Oncology
Caudate (QSM)	ADAMTS13	-0.0213072	0.0139954	-1.52245	0.127958	-0.0487377	0.00612325	0.273349	5222	A disintegrin and metalloproteinase with thrombospondin motifs 13	Q76LX8	Cardiometabolic
Caudate (QSM)	ADAMTS1	0.0304492	0.0167849	1.81408	0.0697493	-0.00244866	0.063347	0.182498	3602	A disintegrin and metalloproteinase with thrombospondin motifs 1	Q9UHI8	Inflammation II
Caudate (QSM)	ADAM9	0.0805778	0.0172088	4.68236	2.94e-06	0.0468492	0.114306	7.09e-05	3698	Disintegrin and metalloproteinase domain-containing protein 9	Q13443	Oncology II
Caudate (QSM)	ADGRE5	0.0244847	0.0148454	1.64931	0.0991444	-0.00461175	0.0535811	0.231165	5203	Adhesion G protein-coupled receptor E5	P48960	Cardiometabolic
Caudate (QSM)	ADRA2A	-0.00445638	0.0164263	-0.271295	0.78618	-0.0366514	0.0277386	0.878443	3614	Alpha-2A adrenergic receptor	P08913	Cardiometabolic II
Caudate (QSM)	AGRN	0.0771743	0.0149111	5.17564	2.36e-07	0.0479492	0.106399	8.2e-06	5166	Agrin	O00468	Inflammation
Caudate (QSM)	AGR3	0.00877945	0.0136166	0.64476	0.519112	-0.0179086	0.0354675	0.691068	5035	Anterior gradient protein 3	Q8TD06	Oncology
Caudate (QSM)	AGR2	-0.00180421	0.0143786	-0.125479	0.900149	-0.0299857	0.0263773	0.942416	5011	Anterior gradient protein 2 homolog	O95994	Neurology
Caudate (QSM)	AGER	-0.0349497	0.0147932	-2.36254	0.0181873	-0.0639439	-0.00595545	0.0721562	5135	Advanced glycosylation end product-specific receptor	Q15109	Inflammation
Caudate (QSM)	AGBL2	0.0189761	0.0161328	1.17624	0.239576	-0.0126436	0.0505957	0.415746	3618	Cytosolic carboxypeptidase 2	Q5U5Z8	Neurology II
Caudate (QSM)	AFP	-0.0306919	0.0140607	-2.18282	0.029095	-0.0582504	-0.00313345	0.0995983	5115	Alpha-fetoprotein	P02771	Neurology
Caudate (QSM)	AFM	0.0671071	0.0169679	3.95495	7.8e-05	0.0338507	0.100364	0.00114437	3715	Afamin	P43652	Inflammation II
Caudate (QSM)	AFAP1	0.00940165	0.0166718	0.563926	0.57284	-0.0232745	0.0420778	0.734603	3632	Actin filament-associated protein 1	Q8N556	Inflammation II
Caudate (QSM)	AGRP	0.00715021	0.0142758	0.500861	0.61649	-0.0208299	0.0351303	0.771273	5209	Agouti-related protein	O00253	Inflammation
Caudate (QSM)	ADM	0.107221	0.0155729	6.88505	6.47e-12	0.0766981	0.137743	8.21e-10	5186	Pro-adrenomedullin	P35318	Oncology
Caudate (QSM)	ADIPOQ	-0.108934	0.0194592	-5.59808	2.33e-08	-0.147074	-0.0707949	1.03e-06	3715	Adiponectin	Q15848	Inflammation II
Caudate (QSM)	ADH4	0.0498834	0.0143046	3.48723	0.000492	0.0218469	0.0779198	0.00506082	5061	All-trans-retinol dehydrogenase [NAD(+)] ADH4	P08319	Cardiometabolic
Caudate (QSM)	ADH1B	0.0237002	0.0172043	1.37758	0.168419	-0.0100196	0.05742	0.32742	3632	All-trans-retinol dehydrogenase	P00325	Inflammation II
Caudate (QSM)	ADGRV1	0.00253493	0.0166131	0.152586	0.878733	-0.0300261	0.0350959	0.930444	3618	Adhesion G-protein coupled receptor V1	Q8WXG9	Neurology II
Caudate (QSM)	ADGRG2	-0.0414766	0.015348	-2.70242	0.00690629	-0.0715581	-0.0113952	0.0381939	5167	Adhesion G-protein coupled receptor G2	Q8IZP9	Cardiometabolic
Caudate (QSM)	ADGRG1	0.0381097	0.0150547	2.53141	0.0113902	0.008603	0.0676164	0.0536433	5132	Adhesion G-protein coupled receptor G1	Q9Y653	Oncology
Caudate (QSM)	ADAM8	0.0444949	0.0142158	3.12995	0.00175807	0.0166324	0.0723574	0.0137999	5204	Disintegrin and metalloproteinase domain-containing protein 8	P78325	Neurology
Caudate (QSM)	ACAA1	0.00478767	0.014085	0.339912	0.733937	-0.0228185	0.0323938	0.84607	5044	3-ketoacyl-CoA thiolase, peroxisomal	P09110	Oncology
Caudate (QSM)	ACOX1	-0.0260423	0.0138498	-1.88034	0.0601189	-0.0531874	0.00110284	0.165005	5167	Peroxisomal acyl-coenzyme A oxidase 1	Q15067	Cardiometabolic
Caudate (QSM)	ACOT13	-0.0516535	0.0168889	-3.05842	0.0022411	-0.0847552	-0.0185518	0.016866	3698	Acyl-coenzyme A thioesterase 13	Q9NPJ3	Oncology II
Caudate (QSM)	ACHE	-0.0631511	0.0181444	-3.48048	0.000506	-0.0987134	-0.0275888	0.00517087	3632	Acetylcholinesterase	P22303	Inflammation II
Caudate (QSM)	ACE2	0.0564507	0.016644	3.39166	0.0007	0.0238291	0.0890723	0.00648947	5061	Angiotensin-converting enzyme 2	Q9BYF1	Cardiometabolic
Caudate (QSM)	ACE	-0.00655122	0.016575	-0.395247	0.692683	-0.0390376	0.0259352	0.824398	3726	Angiotensin-converting enzyme	P12821	Inflammation II
Caudate (QSM)	ACAN	-0.0987188	0.014777	-6.68058	2.64e-11	-0.127681	-0.0697565	2.75e-09	5106	Aggrecan core protein	P16112	Cardiometabolic
Caudate (QSM)	ACADSB	-0.0198491	0.0164604	-1.20587	0.227944	-0.0521109	0.0124126	0.402546	3728	Short/branched chain specific acyl-CoA dehydrogenase, mitochondrial	P45954	Cardiometabolic II
Caudate (QSM)	ACADM	-0.0223079	0.0163958	-1.36059	0.173728	-0.0544432	0.00982726	0.334402	3659	Medium-chain specific acyl-CoA dehydrogenase, mitochondrial	P11310	Oncology II
Caudate (QSM)	ACP5	0.0854932	0.0144483	5.91719	3.49e-09	0.0571751	0.113811	1.82e-07	5163	Tartrate-resistant acid phosphatase type 5	P13686	Cardiometabolic
Caudate (QSM)	ABRAXAS2	-0.0238516	0.0170837	-1.39616	0.162752	-0.0573351	0.00963185	0.32024	3614	BRISC complex subunit Abraxas 2	Q15018	Cardiometabolic II
Caudate (QSM)	ABO	-0.0143668	0.0159387	-0.901383	0.367444	-0.045606	0.0168724	0.55363	3726	Histo-blood group ABO system transferase	P16442	Inflammation II
Caudate (QSM)	ABL1	-0.00694705	0.0137845	-0.503977	0.614299	-0.0339641	0.02007	0.770182	5132	Tyrosine-protein kinase ABL1	P00519	Oncology
Caudate (QSM)	ABHD14B	0.0155603	0.0138318	1.12497	0.260656	-0.0115495	0.0426701	0.440205	5094	Protein ABHD14B	Q96IU4	Neurology
Caudate (QSM)	ABCA2	0.045826	0.0164958	2.77804	0.00549732	0.0134948	0.0781572	0.0325602	3614	ATP-binding cassette sub-family A member 2	Q9BZC7	Cardiometabolic II
Caudate (QSM)	AARSD1	0.0193885	0.0147443	1.31498	0.188576	-0.00950985	0.0482868	0.354795	5132	Alanyl-tRNA editing protein Aarsd1	Q9BTE6	Oncology
Caudate (QSM)	AAMDC	0.00218444	0.0166695	0.131044	0.895748	-0.0304873	0.0348561	0.940181	3624	Mth938 domain-containing protein	Q9H7C9	Cardiometabolic II
Caudate (QSM)	ACP1	0.0255075	0.0167874	1.51945	0.128739	-0.00739514	0.0584101	0.274021	3602	Low molecular weight phosphotyrosine protein phosphatase	P24666	Inflammation II
Caudate (QSM)	ACVRL1	0.10236	0.0153874	6.65223	3.19e-11	0.0722016	0.132519	3.21e-09	5119	Serine/threonine-protein kinase receptor R3	P37023	Neurology
Caudate (QSM)	ADAM22	0.0205033	0.0148683	1.37899	0.167957	-0.00863805	0.0496447	0.326878	5125	Disintegrin and metalloproteinase domain-containing protein 22	Q9P0K1	Neurology
Caudate (QSM)	ADAM15	-0.0442278	0.0140037	-3.15829	0.00159639	-0.0716746	-0.016781	0.0127711	5061	Disintegrin and metalloproteinase domain-containing protein 15	Q13444	Cardiometabolic
Caudate (QSM)	ADAM12	0.0469486	0.0170811	2.74857	0.00601573	0.0134702	0.080427	0.0347855	3602	Disintegrin and metalloproteinase domain-containing protein 12	O43184	Inflammation II
Caudate (QSM)	ADA2	-0.020773	0.0152289	-1.36406	0.17261	-0.050621	0.00907501	0.333569	5127	Adenosine deaminase 2	Q9NZK5	Cardiometabolic
Caudate (QSM)	ADA	0.0130541	0.0137894	0.946676	0.343848	-0.0139727	0.0400809	0.529054	5209	Adenosine deaminase	P00813	Inflammation
Caudate (QSM)	ACYP1	-0.0123877	0.0171953	-0.720411	0.471319	-0.0460899	0.0213145	0.65071	3616	Acylphosphatase-1	P07311	Inflammation II
Caudate (QSM)	ACY3	-0.00777	0.0170971	-0.454464	0.649523	-0.0412796	0.0257396	0.794889	3614	N-acyl-aromatic-L-amino acid amidohydrolase	Q96HD9	Cardiometabolic II
Caudate (QSM)	ACY1	0.0704587	0.0148554	4.74296	2.16e-06	0.0413426	0.0995748	5.54e-05	5167	Aminoacylase-1	Q03154	Cardiometabolic
Caudate (QSM)	ADAM23	-0.00718525	0.0141828	-0.506615	0.612446	-0.0349831	0.0206126	0.768519	5209	Disintegrin and metalloproteinase domain-containing protein 23	O75077	Inflammation
Caudate (QSM)	ACTN4	-0.00174562	0.0135388	-0.128935	0.897414	-0.0282811	0.0247899	0.940915	5055	Alpha-actinin-4	O43707	Inflammation
Caudate (QSM)	ACTN2	-0.00268097	0.0168798	-0.158827	0.873814	-0.0357648	0.0304029	0.92817	3614	Alpha-actinin-2	P35609	Cardiometabolic II
Caudate (QSM)	ACTA2	-0.0200922	0.015785	-1.27287	0.203123	-0.0510302	0.0108458	0.371861	5061	Actin, aortic smooth muscle	P62736	Cardiometabolic
Caudate (QSM)	ACSL1	-0.00975352	0.0164902	-0.591475	0.55424	-0.0420737	0.0225666	0.720864	3614	Long-chain-fatty-acid--CoA ligase 1	P33121	Cardiometabolic II
Caudate (QSM)	ACRV1	0.0290388	0.0263069	1.10385	0.269733	-0.0225217	0.0805993	0.449555	3602	Acrosomal protein SP-10	P26436	Inflammation II
Caudate (QSM)	ACRBP	-0.0287992	0.0168531	-1.70883	0.0875661	-0.0618307	0.00423232	0.2129	3700	Acrosin-binding protein	Q8NEB7	Oncology II
Caudate (QSM)	ACP6	0.00445137	0.0139559	0.318959	0.749771	-0.0229018	0.0318045	0.855319	5184	Lysophosphatidic acid phosphatase type 6	Q9NPH0	Oncology
Caudate (QSM)	A1BG	-0.0497419	0.0175131	-2.84027	0.00453231	-0.084067	-0.0154168	0.0282785	3715	Alpha-1B-glycoprotein	P04217	Inflammation II
Caudate (QSM)	AGT	0.0132534	0.0163125	0.812468	0.416576	-0.0187185	0.0452252	0.602179	3726	Angiotensinogen	P01019	Inflammation II
Caudate (QSM)	ANGPTL2	0.0635372	0.0145002	4.3818	1.2e-05	0.0351172	0.0919571	0.000237	5153	Angiopoietin-related protein 2	Q9UKU9	Inflammation
Caudate (QSM)	ANP32C	0.0311464	0.0161035	1.93414	0.0531747	-0.000416	0.0627086	0.152226	3624	Acidic leucine-rich nuclear phosphoprotein 32 family member C	O43423	Cardiometabolic II
Caudate (QSM)	ANKRD54	0.0188732	0.0143967	1.31094	0.18994	-0.0093439	0.0470903	0.356671	5044	Ankyrin repeat domain-containing protein 54	Q6NXT1	Oncology
Caudate (QSM)	ANKRA2	-0.019621	0.0162689	-1.20604	0.227881	-0.0515075	0.0122655	0.402546	3604	Ankyrin repeat family A protein 2	Q9H9E1	Oncology II
Caudate (QSM)	ANKMY2	-0.0296137	0.0171794	-1.72379	0.0848323	-0.0632848	0.00405733	0.209038	3602	Ankyrin repeat and MYND domain-containing protein 2	Q8IV38	Inflammation II
Caudate (QSM)	ANK2	-0.0154028	0.0161833	-0.951769	0.341278	-0.0471215	0.0163159	0.526152	3614	Ankyrin-2	Q01484	Cardiometabolic II
Caudate (QSM)	ANGPTL7	0.0320902	0.0146886	2.18469	0.0289563	0.00330095	0.0608794	0.0992398	5186	Angiopoietin-related protein 7	O43827	Oncology
Caudate (QSM)	ANGPTL4	-0.00696971	0.014112	-0.493886	0.621408	-0.0346287	0.0206893	0.774279	5159	Angiopoietin-related protein 4	Q9BY76	Inflammation
Caudate (QSM)	ANGPTL3	0.00539377	0.0152633	0.353381	0.723817	-0.0245218	0.0353093	0.843058	5153	Angiopoietin-related protein 3	Q9Y5C1	Cardiometabolic
Caudate (QSM)	ANXA1	0.0337982	0.0173442	1.94868	0.0514117	-0.000196	0.0677922	0.147904	3605	Annexin A1	P04083	Inflammation II
Caudate (QSM)	ANGPTL1	-0.00618974	0.014264	-0.433941	0.66435	-0.0341467	0.0217672	0.804355	5088	Angiopoietin-related protein 1	O95841	Cardiometabolic
Caudate (QSM)	ANGPT2	0.0505036	0.0141792	3.56179	0.000372	0.0227128	0.0782944	0.00419008	5186	Angiopoietin-2	O15123	Oncology
Caudate (QSM)	ANGPT1	-0.0206238	0.0139509	-1.47831	0.139386	-0.0479671	0.00671946	0.288701	5129	Angiopoietin-1	Q15389	Inflammation
Caudate (QSM)	ANG	0.0255563	0.0144594	1.76745	0.0772119	-0.00278358	0.0538962	0.195034	5140	Angiogenin	P03950	Cardiometabolic
Caudate (QSM)	AMY1A_AMY1B_AMY1C	-0.0426023	0.0171086	-2.49011	0.0128168	-0.0761346	-0.0090701	0.0576976	3495	Alpha-amylase 1A_Alpha-amylase 1B_Alpha-amylase 1C	P0DUB6_P0DTE7_P0DTE8	Inflammation II
Caudate (QSM)	AMPD3	0.0339107	0.0169166	2.00458	0.0450806	0.000755	0.0670665	0.134872	3714	AMP deaminase 3	Q01432	Neurology II
Caudate (QSM)	AMOTL2	-0.0189658	0.0162125	-1.16983	0.242145	-0.0507417	0.01281	0.41764	3680	Angiomotin-like protein 2	Q9Y2J4	Oncology II
Caudate (QSM)	ANPEP	-0.0219476	0.013977	-1.57026	0.116415	-0.049342	0.00544683	0.257215	5159	Aminopeptidase N	P15144	Cardiometabolic
Caudate (QSM)	AOC3	-0.0333619	0.0148447	-2.2474	0.0246568	-0.062457	-0.00426687	0.0899975	5166	Membrane primary amine oxidase	Q16853	Cardiometabolic
Caudate (QSM)	APLP1	-0.0460486	0.0138003	-3.33679	0.000854	-0.0730967	-0.0190006	0.00777643	5167	Amyloid-like protein 1	P51693	Cardiometabolic
Caudate (QSM)	APEX1	0.0240563	0.0141969	1.69447	0.0902362	-0.00376917	0.0518817	0.21758	5175	DNA-(apurinic or apyrimidinic site) endonuclease	P27695	Oncology
Caudate (QSM)	APCS	0.0946306	0.017734	5.3361	1.01e-07	0.0598725	0.129389	3.77e-06	3684	Serum amyloid P-component	P02743	Inflammation II
Caudate (QSM)	APBB1IP	0.0166924	0.0136647	1.22158	0.221925	-0.0100898	0.0434746	0.395134	5132	Amyloid beta A4 precursor protein-binding family B member 1-interacting protein	Q7Z5R6	Oncology
Caudate (QSM)	AP3S2	-0.0282205	0.0165993	-1.7001	0.0891957	-0.0607544	0.00431348	0.215784	3714	AP-3 complex subunit sigma-2	P59780	Neurology II
Caudate (QSM)	AP3B1	-0.04117	0.0167273	-2.46124	0.0138916	-0.073955	-0.00838498	0.0610748	3698	AP-3 complex subunit beta-1	O00203	Oncology II
Caudate (QSM)	AP2B1	-0.0245659	0.0164624	-1.49224	0.135724	-0.0568317	0.00769984	0.283486	3613	AP-2 complex subunit beta	P63010	Neurology II
Caudate (QSM)	AP1G2	-0.0451156	0.0165837	-2.72048	0.00654947	-0.077619	-0.0126121	0.0368474	3700	AP-1 complex subunit gamma-like 2	O75843	Oncology II
Caudate (QSM)	APOA1	0.00718269	0.0174223	0.41227	0.680166	-0.0269644	0.0413298	0.817318	3715	Apolipoprotein A-I	P02647	Inflammation II
Caudate (QSM)	AOC1	-0.0174201	0.0136771	-1.27367	0.20284	-0.0442267	0.00938652	0.371809	5055	Amiloride-sensitive amine oxidase [copper-containing]	P19801	Inflammation
Caudate (QSM)	ANXA5	0.0120435	0.0136803	0.880359	0.378707	-0.0147693	0.0388563	0.564773	5033	Annexin A5	P08758	Neurology
Caudate (QSM)	ANXA4	-0.030674	0.0141406	-2.16921	0.0301124	-0.0583891	-0.0029589	0.101613	5148	Annexin A4	P09525	Cardiometabolic
Caudate (QSM)	ANXA3	-0.0125577	0.0140492	-0.893839	0.37145	-0.0400937	0.0149782	0.557939	5204	Annexin A3	P12429	Neurology
Caudate (QSM)	ANXA2	0.0352246	0.0169083	2.08327	0.0372983	0.0020849	0.0683642	0.117361	3561	Annexin A2	P07355	Cardiometabolic II
Caudate (QSM)	ANXA11	-0.0279991	0.0136693	-2.04833	0.0405792	-0.0547904	-0.00120783	0.125255	5130	Annexin A11	P50995	Inflammation
Caudate (QSM)	ANXA10	-0.00217521	0.0142667	-0.152468	0.878824	-0.0301374	0.0257869	0.930444	5047	Annexin A10	Q9UJ72	Neurology
Caudate (QSM)	AMOT	0.0209588	0.0181663	1.15372	0.248692	-0.0146464	0.056564	0.425047	3632	Angiomotin	Q4VCS5	Inflammation II
Caudate (QSM)	AIF1	-0.0148677	0.013753	-1.08105	0.279727	-0.0418232	0.0120877	0.461602	5044	Allograft inflammatory factor 1	P55008	Oncology
Caudate (QSM)	AKR1C4	0.0397912	0.0134749	2.953	0.00316162	0.013381	0.0662015	0.0215257	5061	Aldo-keto reductase family 1 member C4	P17516	Cardiometabolic
Caudate (QSM)	AKR1B10	0.0210727	0.0166132	1.26843	0.204726	-0.0114886	0.053634	0.374562	3613	Aldo-keto reductase family 1 member B10	O60218	Neurology II
Caudate (QSM)	AKR1B1	-0.0191106	0.0140341	-1.36173	0.173345	-0.0466169	0.00839569	0.334324	5044	Aldo-keto reductase family 1 member B1	P15121	Oncology
Caudate (QSM)	AKAP12	-0.00477191	0.0163787	-0.291349	0.770801	-0.0368735	0.0273297	0.86753	3632	A-kinase anchor protein 12	Q02952	Inflammation II
Caudate (QSM)	AK2	-0.0587044	0.0165955	-3.53737	0.000409	-0.091231	-0.0261778	0.00450804	3714	Adenylate kinase 2, mitochondrial	P54819	Neurology II
Caudate (QSM)	AK1	0.0245169	0.0145317	1.68714	0.0916381	-0.00396466	0.0529985	0.22019	5167	Adenylate kinase isoenzyme 1	P00568	Cardiometabolic
Caudate (QSM)	AIFM1	-0.0188351	0.0140006	-1.3453	0.178587	-0.0462758	0.00860563	0.341184	5123	Apoptosis-inducing factor 1, mitochondrial	O95831	Oncology
Caudate (QSM)	AIF1L	0.0172128	0.0160086	1.07522	0.282349	-0.0141636	0.0485891	0.464573	3624	Allograft inflammatory factor 1-like	Q9BQI0	Cardiometabolic II
Caudate (QSM)	AKT1S1	-0.0184195	0.0142495	-1.29264	0.196194	-0.0463479	0.00950898	0.365129	5047	Proline-rich AKT1 substrate 1	Q96B36	Neurology
Caudate (QSM)	AIDA	-0.0314542	0.0157801	-1.99329	0.0463058	-0.0623825	-0.000526	0.137551	3613	Axin interactor, dorsalization-associated protein	Q96BJ3	Neurology II
Caudate (QSM)	AHSP	0.103746	0.0146183	7.09698	1.45e-12	0.0750943	0.132397	1.92e-10	5145	Alpha-hemoglobin-stabilizing protein	Q9NZD4	Neurology
Caudate (QSM)	AHSG	-0.00283341	0.0163689	-0.173097	0.862585	-0.0349159	0.0292491	0.922618	3726	Alpha-2-HS-glycoprotein	P02765	Inflammation II
Caudate (QSM)	AHSA1	-0.0409735	0.0161445	-2.53793	0.011192	-0.0726161	-0.00933095	0.0533768	3700	Activator of 90 kDa heat shock protein ATPase homolog 1	O95433	Oncology II
Caudate (QSM)	AHNAK2	0.0541012	0.0168715	3.20667	0.0013546	0.0210337	0.0871687	0.0111697	3624	Protein AHNAK2	Q8IVF2	Cardiometabolic II
Caudate (QSM)	AHNAK	0.10261	0.0173767	5.905	3.85e-09	0.0685518	0.136667	1.97e-07	3624	Neuroblast differentiation-associated protein AHNAK	Q09666	Cardiometabolic II
Caudate (QSM)	AHCY	-0.0107001	0.014052	-0.761468	0.446413	-0.0382415	0.0168413	0.62738	5167	Adenosylhomocysteinase	P23526	Cardiometabolic
Caudate (QSM)	AKR7L	0.0149169	0.0167641	0.889809	0.373628	-0.0179402	0.047774	0.559484	3602	Aflatoxin B1 aldehyde reductase member 4	Q8NHP1	Inflammation II
Caudate (QSM)	ALMS1	-0.0105574	0.0164113	-0.643299	0.520071	-0.042723	0.0216082	0.691848	3659	Alstrom syndrome protein 1	Q8TCU4	Oncology II
Caudate (QSM)	AMIGO2	-0.0642307	0.0141221	-4.54825	5.53e-06	-0.0919095	-0.036552	0.000123	5132	Amphoterin-induced protein 2	Q86SJ2	Oncology
Caudate (QSM)	AMIGO1	0.00354063	0.0161926	0.218658	0.826929	-0.0281962	0.0352775	0.901194	3613	Amphoterin-induced protein 1	Q86WK6	Neurology II
Caudate (QSM)	AMFR	0.00201166	0.0134301	0.149787	0.880939	-0.0243109	0.0283343	0.931388	5047	E3 ubiquitin-protein ligase AMFR	Q9UKV5	Neurology
Caudate (QSM)	AMDHD2	0.00761081	0.0161452	0.471397	0.637385	-0.0240333	0.0392549	0.784639	3721	N-acetylglucosamine-6-phosphate deacetylase	Q9Y303	Cardiometabolic II
Caudate (QSM)	AMBP	0.0980055	0.0151232	6.48047	1e-10	0.0683645	0.127646	7.68e-09	5183	Protein AMBP	P02760	Oncology
Caudate (QSM)	AMBN	-0.0279287	0.0137799	-2.02677	0.0427385	-0.0549368	-0.000921	0.130268	5055	Ameloblastin	Q9NP70	Inflammation
Caudate (QSM)	ALPP	0.0436985	0.0149134	2.93015	0.00340299	0.0144688	0.0729283	0.022635	5132	Alkaline phosphatase, placental type	P05187	Oncology
Caudate (QSM)	ALPI	0.00424444	0.0162199	0.261681	0.793583	-0.027546	0.0360349	0.883317	3602	Intestinal-type alkaline phosphatase	P09923	Inflammation II
Caudate (QSM)	AMN	0.00607941	0.0140129	0.433845	0.66442	-0.0213853	0.0335441	0.804355	5055	Protein amnionless	Q9BXJ7	Inflammation
Caudate (QSM)	ALDH5A1	-0.0315396	0.0165331	-1.90766	0.0565127	-0.0639439	0.000865	0.159129	3716	Succinate-semialdehyde dehydrogenase, mitochondrial	P51649	Neurology II
Caudate (QSM)	ALDH3A1	0.0192119	0.0150178	1.27928	0.200858	-0.0102224	0.0486462	0.369569	5132	Aldehyde dehydrogenase, dimeric NADP-preferring	P30838	Inflammation
Caudate (QSM)	ALDH2	0.0122545	0.0158144	0.774897	0.43845	-0.0187411	0.0432502	0.621191	3700	Aldehyde dehydrogenase, mitochondrial	P05091	Oncology II
Caudate (QSM)	ALDH1A1	0.0820061	0.0147931	5.54353	3.11e-08	0.0530121	0.111	1.33e-06	5150	Retinal dehydrogenase 1	P00352	Neurology
Caudate (QSM)	ALCAM	-0.0277899	0.0152168	-1.82626	0.0678683	-0.0576144	0.00203453	0.179751	5222	CD166 antigen	Q13740	Cardiometabolic
Caudate (QSM)	AKT3	-0.0335254	0.0138678	-2.41751	0.0156627	-0.0607058	-0.00634513	0.0661868	5024	RAC-gamma serine/threonine-protein kinase	Q9Y243	Oncology
Caudate (QSM)	AKT2	-0.0352182	0.0168034	-2.0959	0.0361595	-0.0681522	-0.00228411	0.114642	3716	RAC-beta serine/threonine-protein kinase	P31751	Neurology II
Caudate (QSM)	AGXT	-0.00108438	0.0139994	-0.0774584	0.938262	-0.0285228	0.026354	0.962175	5167	Serine--pyruvate aminotransferase	P21549	Cardiometabolic
Caudate (QSM)	CHCHD10	0.0547315	0.0184944	2.95935	0.00310256	0.018483	0.0909799	0.0213164	3714	Coiled-coil-helix-coiled-coil-helix domain-containing protein 10, mitochondrial	Q8WYQ3	Neurology II
Caudate (QSM)	CHP1	0.00163631	0.0159566	0.102548	0.918328	-0.029638	0.0329106	0.95123	3618	Calcineurin B homologous protein 1	Q99653	Neurology II
Caudate (QSM)	CHMP6	-0.0239268	0.0166535	-1.43675	0.150875	-0.056567	0.00871339	0.305091	3728	Charged multivesicular body protein 6	Q96FZ7	Cardiometabolic II
Caudate (QSM)	CHMP1A	-0.0178101	0.0140693	-1.26588	0.205613	-0.0453854	0.00976521	0.375779	5125	Charged multivesicular body protein 1a	Q9HD42	Neurology
Caudate (QSM)	CHM	-0.0583631	0.0165221	-3.53243	0.000417	-0.0907458	-0.0259804	0.0045261	3613	Rab proteins geranylgeranyltransferase component A 1	P24386	Neurology II
Caudate (QSM)	CHL1	-0.0312114	0.014008	-2.22812	0.0259159	-0.0586666	-0.0037563	0.0921733	5154	Neural cell adhesion molecule L1-like protein	O00533	Cardiometabolic
Caudate (QSM)	CHIT1	-0.0168489	0.0151718	-1.11054	0.266817	-0.0465851	0.0128872	0.446991	5188	Chitotriosidase-1	Q13231	Cardiometabolic
Caudate (QSM)	CHI3L1	0.0416143	0.0152364	2.73124	0.00633173	0.0117515	0.0714772	0.0359003	5049	Chitinase-3-like protein 1	P36222	Cardiometabolic
Caudate (QSM)	CHGB	0.0136162	0.0148115	0.919296	0.357984	-0.0154139	0.0426462	0.543584	5198	Secretogranin-1	P05060	Neurology
Caudate (QSM)	CHGA	0.0338624	0.0179588	1.88556	0.0594332	-0.00133627	0.0690611	0.164061	3721	Chromogranin-A	P10645	Cardiometabolic II
Caudate (QSM)	CHEK2	-0.00179416	0.0135484	-0.132426	0.894653	-0.0283486	0.0247603	0.940181	5061	Serine/threonine-protein kinase Chk2	O96017	Cardiometabolic
Caudate (QSM)	CHCHD6	0.00421619	0.0166777	0.252804	0.800433	-0.0284715	0.0369038	0.886371	3700	MICOS complex subunit MIC25	Q9BRQ6	Oncology II
Caudate (QSM)	CFHR2	-0.00445926	0.0168637	-0.26443	0.791463	-0.0375114	0.0285929	0.881851	3680	Complement factor H-related protein 2	P36980	Inflammation II
Caudate (QSM)	CHAD	-0.0292961	0.0174044	-1.68326	0.0924118	-0.063408	0.00481589	0.221364	3632	Chondroadherin	O15335	Inflammation II
Caudate (QSM)	CHAC2	-0.00698225	0.0140946	-0.495384	0.620351	-0.0346072	0.0206427	0.774113	5044	Glutathione-specific gamma-glutamylcyclotransferase 2	Q8WUX2	Oncology
Caudate (QSM)	CGREF1	0.0517967	0.0142074	3.64576	0.000269	0.0239507	0.0796426	0.00323537	5167	Cell growth regulator with EF hand domain protein 1	Q99674	Cardiometabolic
Caudate (QSM)	CGN	-0.0161284	0.0160752	-1.00331	0.31578	-0.0476351	0.0153784	0.500914	3613	Cingulin	Q9P2M7	Neurology II
Caudate (QSM)	CGB3_CGB5_CGB8	-0.0401765	0.0169719	-2.36724	0.0179726	-0.0734407	-0.0069122	0.0715493	3726	Choriogonadotropin subunit beta 3	P0DN86	Inflammation II
Caudate (QSM)	CGA	-0.0313253	0.0169069	-1.85281	0.0639664	-0.0644621	0.00181155	0.171674	5150	Glycoprotein hormones alpha chain	P01215	Neurology
Caudate (QSM)	CFP	0.0348803	0.0162645	2.14457	0.0320525	0.00300251	0.0667581	0.105861	3715	Properdin	P27918	Inflammation II
Caudate (QSM)	CFI	0.0348132	0.0166887	2.08603	0.0370444	0.00210389	0.0675225	0.116688	3715	Complement factor I	P05156	Inflammation II
Caudate (QSM)	CFHR5	0.0200417	0.0168349	1.19049	0.233933	-0.0129541	0.0530375	0.409935	3667	Complement factor H-related protein 5	Q9BXR6	Inflammation II
Caudate (QSM)	CFHR4	-0.0286928	0.0167633	-1.71164	0.0870474	-0.0615483	0.00416275	0.212169	3708	Complement factor H-related protein 4	Q92496	Inflammation II
Caudate (QSM)	CHRDL1	0.0556767	0.0162359	3.42923	0.00061	0.0238549	0.0874986	0.00584056	5159	Chordin-like protein 1	Q9BU40	Inflammation
Caudate (QSM)	CHRDL2	-0.00613085	0.0138237	-0.443504	0.65742	-0.0332247	0.020963	0.800528	5167	Chordin-like protein 2	Q6WN34	Cardiometabolic
Caudate (QSM)	CLEC10A	0.0522941	0.0142411	3.67206	0.000243	0.024382	0.0802061	0.00298224	5125	C-type lectin domain family 10 member A	Q8IUN9	Neurology
Caudate (QSM)	CLEC4G	0.0850728	0.0141203	6.02487	1.81e-09	0.0573976	0.112748	1.02e-07	5141	C-type lectin domain family 4 member G	Q6UXB4	Inflammation
Caudate (QSM)	CLEC4D	0.0558678	0.0149716	3.73158	0.000192	0.026524	0.0852117	0.00245262	5141	C-type lectin domain family 4 member D	Q8WXI8	Inflammation
Caudate (QSM)	CLEC4C	-0.0174258	0.0144657	-1.20463	0.228403	-0.0457781	0.0109265	0.402984	5141	C-type lectin domain family 4 member C	Q8WTT0	Inflammation
Caudate (QSM)	CLEC4A	0.00105643	0.01404	0.0752447	0.940023	-0.0264614	0.0285742	0.963111	5141	C-type lectin domain family 4 member A	Q9UMR7	Inflammation
Caudate (QSM)	CLEC3B	0.039488	0.0167024	2.36421	0.0181212	0.00675191	0.0722241	0.0719916	3636	Tetranectin	P05452	Inflammation II
Caudate (QSM)	CLEC2L	-0.0233523	0.0159818	-1.46118	0.144054	-0.0546762	0.0079715	0.296642	3613	C-type lectin domain family 2 member L	P0C7M8	Neurology II
Caudate (QSM)	CLEC1B	-0.0197488	0.0137089	-1.44058	0.149765	-0.0466178	0.00712026	0.303901	5209	C-type lectin domain family 1 member B	Q9P126	Neurology
Caudate (QSM)	CLEC1A	0.0178264	0.0144918	1.23011	0.218715	-0.0105769	0.0462298	0.390532	5061	C-type lectin domain family 1 member A	Q8NC01	Cardiometabolic
Caudate (QSM)	CLEC14A	0.0439029	0.0150496	2.91722	0.00354701	0.0144063	0.0733995	0.0231706	5150	C-type lectin domain family 14 member A	Q86T13	Neurology
Caudate (QSM)	CLEC12A	-0.0196889	0.0165418	-1.19025	0.234028	-0.0521103	0.0127325	0.409935	3602	C-type lectin domain family 12 member A	Q5QGZ9	Inflammation II
Caudate (QSM)	CLEC11A	-0.0354438	0.013643	-2.59795	0.00940515	-0.0621836	-0.00870403	0.0477618	5145	C-type lectin domain family 11 member A	Q9Y240	Neurology
Caudate (QSM)	CHRM1	-0.0134975	0.0161748	-0.834476	0.404068	-0.0451994	0.0182045	0.589377	3613	Muscarinic acetylcholine receptor M1	P11229	Neurology II
Caudate (QSM)	CLC	0.0167222	0.0141341	1.18311	0.236821	-0.0109802	0.0444245	0.412846	5142	Galectin-10	Q05315	Cardiometabolic
Caudate (QSM)	CLASP1	-0.0337705	0.0157558	-2.14337	0.0321508	-0.0646513	-0.00288969	0.105861	3604	CLIP-associating protein 1	Q7Z460	Oncology II
Caudate (QSM)	CKMT1A_CKMT1B	-0.0279336	0.0139336	-2.00476	0.0450415	-0.055243	-0.000624	0.134872	5130	Creatine kinase U-type, mitochondrial	P12532	Inflammation
Caudate (QSM)	CKB	-0.0761075	0.0174196	-4.36908	1.28e-05	-0.110249	-0.0419657	0.000248	3721	Creatine kinase B-type	P12277	Cardiometabolic II
Caudate (QSM)	CKAP4	0.0485346	0.0149093	3.25532	0.00113996	0.0193129	0.0777563	0.00979026	5190	Cytoskeleton-associated protein 4	Q07065	Inflammation
Caudate (QSM)	CIT	0.0170081	0.0162548	1.04634	0.295474	-0.0148507	0.0488668	0.478793	3613	Citron Rho-interacting kinase	O14578	Neurology II
Caudate (QSM)	CIRBP	-0.0539232	0.0168607	-3.19817	0.00139481	-0.0869695	-0.0208769	0.0113767	3698	Cold-inducible RNA-binding protein	Q14011	Oncology II
Caudate (QSM)	CINP	-0.0152246	0.0159808	-0.952677	0.340817	-0.0465464	0.0160973	0.525997	3659	Cyclin-dependent kinase 2-interacting protein	Q9BW66	Oncology II
Caudate (QSM)	CILP	0.0326998	0.0179802	1.81866	0.069045	-0.00254075	0.0679403	0.181349	3721	Cartilage intermediate layer protein 1	O75339	Cardiometabolic II
Caudate (QSM)	CIAPIN1	-0.0201087	0.0138497	-1.45192	0.146584	-0.0472537	0.0070362	0.299947	5173	Anamorsin	Q6FI81	Oncology
Caudate (QSM)	CLEC4M	-0.00548648	0.0165334	-0.331843	0.740027	-0.0378913	0.0269184	0.849736	3716	C-type lectin domain family 4 member M	Q9H2X3	Cardiometabolic II
Caudate (QSM)	CFH	0.0543528	0.0167683	3.2414	0.00120072	0.0214875	0.0872181	0.0101627	3493	Complement factor H	P08603	Inflammation II
Caudate (QSM)	CDSN	0.0306957	0.0141435	2.17031	0.030029	0.00297497	0.0584164	0.101487	5201	Corneodesmosin	Q15517	Inflammation
Caudate (QSM)	CEBPA	0.0220678	0.0164052	1.34517	0.178654	-0.0100857	0.0542214	0.341184	3602	CCAAT/enhancer-binding protein alpha	P49715	Inflammation II
Caudate (QSM)	CEACAM8	0.0357768	0.0148852	2.40351	0.0162745	0.00660226	0.0649513	0.0678881	5061	Carcinoembryonic antigen-related cell adhesion molecule 8	P31997	Cardiometabolic
Caudate (QSM)	CEACAM6	0.0404399	0.0170201	2.37601	0.0175519	0.00708108	0.0737988	0.070692	3721	Carcinoembryonic antigen-related cell adhesion molecule 6	P40199	Cardiometabolic II
Caudate (QSM)	CEACAM5	0.0151789	0.0147192	1.03123	0.302482	-0.0136702	0.0440281	0.486369	4973	Carcinoembryonic antigen-related cell adhesion molecule 5	P06731	Oncology
Caudate (QSM)	CEACAM3	0.00487792	0.0137977	0.35353	0.723706	-0.0221652	0.031921	0.843058	5044	Carcinoembryonic antigen-related cell adhesion molecule 3	P40198	Oncology
Caudate (QSM)	CEACAM21	0.0158393	0.01381	1.14694	0.251459	-0.0112278	0.0429064	0.428389	5141	Carcinoembryonic antigen-related cell adhesion molecule 21	Q3KPI0	Inflammation
Caudate (QSM)	CEACAM20	-0.0133917	0.016565	-0.808437	0.418892	-0.0458584	0.019075	0.603674	3659	Carcinoembryonic antigen-related cell adhesion molecule 20	Q6UY09	Oncology II
Caudate (QSM)	CEACAM19	0.00855112	0.0170188	0.50245	0.615381	-0.0248052	0.0419074	0.770332	3698	Carcinoembryonic antigen-related cell adhesion molecule 19	Q7Z692	Oncology II
Caudate (QSM)	CEACAM18	-0.00603009	0.0161148	-0.374195	0.708281	-0.0376146	0.0255544	0.832266	3659	Carcinoembryonic antigen-related cell adhesion molecule 18	A8MTB9	Oncology II
Caudate (QSM)	CEACAM16	0.0225693	0.0171755	1.31404	0.188915	-0.0110941	0.0562328	0.355204	3698	Carcinoembryonic antigen-related cell adhesion molecule 16	Q2WEN9	Oncology II
Caudate (QSM)	CEACAM1	0.00984677	0.0144255	0.682593	0.494895	-0.0184268	0.0381203	0.670888	5157	Carcinoembryonic antigen-related cell adhesion molecule 1	P13688	Oncology
Caudate (QSM)	CDH6	-0.0232488	0.0143633	-1.61862	0.10559	-0.0514003	0.00490277	0.240064	5167	Cadherin-6	P55285	Cardiometabolic
Caudate (QSM)	CDON	0.00329144	0.0141777	0.232157	0.816426	-0.0244963	0.0310791	0.893596	5152	Cell adhesion molecule-related/down-regulated by oncogenes	Q4KMG0	Inflammation
Caudate (QSM)	CDNF	0.00907051	0.0147236	0.616054	0.537886	-0.0197871	0.0379282	0.706853	5132	Cerebral dopamine neurotrophic factor	Q49AH0	Oncology
Caudate (QSM)	CDKN2D	-0.0244374	0.0139623	-1.75024	0.0801367	-0.051803	0.0029282	0.200645	5132	Cyclin-dependent kinase 4 inhibitor D	P55273	Oncology
Caudate (QSM)	CDKN1A	-0.011114	0.0140606	-0.790434	0.429311	-0.0386722	0.0164443	0.612104	5132	Cyclin-dependent kinase inhibitor 1	P38936	Oncology
Caudate (QSM)	CDKL5	-0.0247134	0.0162226	-1.52339	0.127749	-0.0565091	0.00708235	0.273328	3618	Cyclin-dependent kinase-like 5	O76039	Neurology II
Caudate (QSM)	CDK5RAP3	-0.030863	0.0160677	-1.9208	0.0548335	-0.0623551	0.000629	0.15545	3716	CDK5 regulatory subunit-associated protein 3	Q96JB5	Neurology II
Caudate (QSM)	CDK1	0.0213866	0.0167832	1.27429	0.202644	-0.0115078	0.054281	0.371809	3604	Cyclin-dependent kinase 1	P06493	Oncology II
Caudate (QSM)	CDHR5	-0.00619833	0.0136361	-0.454553	0.64945	-0.0329246	0.0205279	0.794889	5167	Cadherin-related family member 5	Q9HBB8	Cardiometabolic
Caudate (QSM)	CDHR2	0.170003	0.0163128	10.4214	3.54e-25	0.138031	0.201976	5.16e-22	5132	Cadherin-related family member 2	Q9BYE9	Oncology
Caudate (QSM)	CDHR1	-0.0238962	0.0139022	-1.71888	0.0856978	-0.051144	0.00335158	0.210815	5047	Cadherin-related family member 1	Q96JP9	Neurology
Caudate (QSM)	CEBPB	0.0213003	0.0142948	1.49007	0.136268	-0.00671702	0.0493177	0.284419	5061	CCAAT/enhancer-binding protein beta	P17676	Cardiometabolic
Caudate (QSM)	CELA2A	-0.00355764	0.0168984	-0.210531	0.833265	-0.0366779	0.0295626	0.903839	3721	Chymotrypsin-like elastase family member 2A	P08217	Cardiometabolic II
Caudate (QSM)	CEP290	-0.0111912	0.0161195	-0.694266	0.48756	-0.0427848	0.0204024	0.664337	3659	Centrosomal protein of 290 kDa	O15078	Oncology II
Caudate (QSM)	CFC1	0.035422	0.013704	2.58479	0.00977179	0.00856264	0.0622814	0.0488589	5044	Cryptic protein	P0CG37	Oncology
Caudate (QSM)	CFB	0.0301238	0.0167597	1.7974	0.0723551	-0.00272448	0.0629722	0.186501	3651	Complement factor B	P00751	Inflammation II
Caudate (QSM)	CETN3	-0.019605	0.0169153	-1.15901	0.246526	-0.0527584	0.0135483	0.423196	3698	Centrin-3	O15182	Oncology II
Caudate (QSM)	CETN2	-0.024305	0.0142483	-1.70582	0.0881036	-0.0522311	0.00362112	0.213673	5047	Centrin-2	P41208	Neurology
Caudate (QSM)	CES3	0.0437707	0.0137478	3.18383	0.00146214	0.0168255	0.0707159	0.0118926	5132	Carboxylesterase 3	Q6UWW8	Oncology
Caudate (QSM)	CES2	0.0334852	0.0141213	2.37125	0.0177649	0.00580793	0.0611626	0.0710638	5132	Cocaine esterase	O00748	Oncology
Caudate (QSM)	CES1	0.082396	0.0143852	5.72783	1.07e-08	0.0542015	0.11059	4.98e-07	5187	Liver carboxylesterase 1	P23141	Cardiometabolic
Caudate (QSM)	CERT	-0.0250943	0.0140608	-1.78471	0.0743692	-0.0526529	0.00246424	0.18999	5047	Ceramide transfer protein	Q9Y5P4	Neurology
Caudate (QSM)	CEP85	-0.0302503	0.0141245	-2.1417	0.0322658	-0.0579337	-0.0025669	0.105861	5044	Centrosomal protein of 85 kDa	Q6P2H3	Oncology
Caudate (QSM)	CEP43	-0.0157508	0.0140914	-1.11776	0.263722	-0.0433693	0.0118677	0.443587	5029	Centrosomal protein 43	O95684	Cardiometabolic
Caudate (QSM)	CEP350	-0.0235775	0.0164175	-1.43612	0.151055	-0.0557552	0.0086002	0.305091	3604	Centrosome-associated protein 350	Q5VT06	Oncology II
Caudate (QSM)	CELA3A	-0.0507467	0.0141056	-3.59763	0.000324	-0.0783932	-0.0231002	0.00375577	5216	Chymotrypsin-like elastase family member 3A	P09093	Cardiometabolic
Caudate (QSM)	CEP20	-0.00405446	0.0140579	-0.288411	0.773044	-0.0316075	0.0234986	0.868522	5044	Centrosomal protein 20	Q96NB1	Oncology
Caudate (QSM)	CEP170	-0.0434481	0.0164766	-2.63695	0.00840148	-0.0757417	-0.0111545	0.0440437	3624	Centrosomal protein of 170 kDa	Q5SW79	Cardiometabolic II
Caudate (QSM)	CEP164	-0.0122392	0.0138608	-0.883008	0.377274	-0.0394057	0.0149274	0.563499	5055	Centrosomal protein of 164 kDa	Q9UPV0	Inflammation
Caudate (QSM)	CEP152	0.00571532	0.0163175	0.350257	0.726167	-0.0262664	0.0376971	0.843964	3604	Centrosomal protein of 152 kDa	O94986	Oncology II
Caudate (QSM)	CEP112	0.00910464	0.0160521	0.567192	0.570619	-0.022357	0.0405662	0.734348	3614	Centrosomal protein of 112 kDa	Q8N8E3	Cardiometabolic II
Caudate (QSM)	CENPJ	-0.0112999	0.0161397	-0.70013	0.483891	-0.042933	0.0203333	0.66119	3659	Centromere protein J	Q9HC77	Oncology II
Caudate (QSM)	CENPF	0.0271321	0.0171347	1.58346	0.113403	-0.00645124	0.0607154	0.25297	3659	Centromere protein F	P49454	Oncology II
Caudate (QSM)	CEND1	-0.0155213	0.0166023	-0.934892	0.349907	-0.0480612	0.0170185	0.535217	3618	Cell cycle exit and neuronal differentiation protein 1	Q8N111	Neurology II
Caudate (QSM)	CEMIP2	0.000853	0.016639	0.0512617	0.95912	-0.0317589	0.0334648	0.976377	3602	Cell surface hyaluronidase	Q9UHN6	Inflammation II
Caudate (QSM)	CELSR2	0.0214729	0.0173994	1.23412	0.21724	-0.0126293	0.0555751	0.389406	3632	Cadherin EGF LAG seven-pass G-type receptor 2	Q9HCU4	Inflammation II
Caudate (QSM)	CFD	0.0936753	0.0176954	5.29376	1.27e-07	0.0589929	0.128358	4.69e-06	3715	Complement factor D	P00746	Inflammation II
Caudate (QSM)	CLEC5A	-0.0034021	0.0152562	-0.222997	0.823546	-0.0333038	0.0264996	0.898327	5155	C-type lectin domain family 5 member A	Q9NY25	Cardiometabolic
Caudate (QSM)	CPA4	0.0253055	0.0169543	1.49257	0.135639	-0.00792431	0.0585353	0.283486	3559	Carboxypeptidase A4	Q9UI42	Inflammation II
Caudate (QSM)	CPXM1	-0.0103692	0.0137808	-0.752437	0.451823	-0.037379	0.0166407	0.631731	5173	Probable carboxypeptidase X1	Q96SM3	Oncology
Caudate (QSM)	CPVL	-0.00437235	0.0138796	-0.31502	0.752759	-0.0315758	0.0228311	0.857276	5179	Probable serine carboxypeptidase CPVL	Q9H3G5	Oncology
Caudate (QSM)	CPTP	-0.0169041	0.016304	-1.03681	0.299895	-0.0488595	0.0150512	0.483208	3614	Ceramide-1-phosphate transfer protein	Q5TA50	Cardiometabolic II
Caudate (QSM)	CPQ	-0.00822938	0.0173266	-0.474956	0.634846	-0.0421889	0.0257301	0.782465	3717	Carboxypeptidase Q	Q9Y646	Cardiometabolic II
Caudate (QSM)	CPPED1	0.00939927	0.014082	0.667468	0.504503	-0.0182009	0.0369994	0.67887	5209	Serine/threonine-protein phosphatase CPPED1	Q9BRF8	Neurology
Caudate (QSM)	CPOX	0.023567	0.0170181	1.38482	0.166194	-0.00978784	0.0569219	0.324172	3602	Oxygen-dependent coproporphyrinogen-III oxidase, mitochondrial	P36551	Inflammation II
Caudate (QSM)	CPM	0.0597586	0.0146541	4.07794	4.61e-05	0.0310371	0.0884802	0.000744	5192	Carboxypeptidase M	P14384	Neurology
Caudate (QSM)	CPLX2	0.0408388	0.0163539	2.49719	0.0125627	0.00878579	0.0728918	0.056785	3604	Complexin-2	Q6PUV4	Oncology II
Caudate (QSM)	CPE	0.00633406	0.0137064	0.462123	0.644013	-0.0205301	0.0331982	0.789937	5151	Carboxypeptidase E	P16870	Oncology
Caudate (QSM)	CPB2	0.017462	0.0162423	1.07509	0.282403	-0.0143723	0.0492963	0.464573	3711	Carboxypeptidase B2	Q96IY4	Inflammation II
Caudate (QSM)	CPB1	-0.0205765	0.0142412	-1.44486	0.148556	-0.0484887	0.00733562	0.302289	5222	Carboxypeptidase B	P15086	Cardiometabolic
Caudate (QSM)	COMP	-0.00221769	0.015224	-0.14567	0.884188	-0.0320563	0.0276209	0.932741	5094	Cartilage oligomeric matrix protein	P49747	Cardiometabolic
Caudate (QSM)	CPA2	-0.0146016	0.0140077	-1.0424	0.297276	-0.0420563	0.012853	0.480277	5190	Carboxypeptidase A2	P48052	Neurology
Caudate (QSM)	CPA1	-0.026849	0.0140595	-1.90967	0.0562303	-0.054405	0.000707	0.15864	5222	Carboxypeptidase A1	P15085	Cardiometabolic
Caudate (QSM)	COX6B1	-0.00604424	0.0165156	-0.365971	0.714408	-0.0384143	0.0263258	0.836436	3728	Cytochrome c oxidase subunit 6B1	P14854	Cardiometabolic II
Caudate (QSM)	COX5B	-0.028917	0.0136388	-2.12021	0.0340367	-0.0556485	-0.00218552	0.110063	5132	Cytochrome c oxidase subunit 5B, mitochondrial	P10606	Oncology
Caudate (QSM)	CORO6	-0.00820712	0.0165123	-0.497031	0.619197	-0.0405706	0.0241564	0.773004	3618	Coronin-6	Q6QEF8	Neurology II
Caudate (QSM)	CORO1A	-0.0414257	0.0139988	-2.95923	0.00309839	-0.0688628	-0.0139885	0.0213164	5081	Coronin-1A	P31146	Cardiometabolic
Caudate (QSM)	COQ7	-0.0343347	0.0160288	-2.14206	0.0322554	-0.0657505	-0.00291882	0.105861	3624	5-demethoxyubiquinone hydroxylase, mitochondrial	Q99807	Cardiometabolic II
Caudate (QSM)	COPE	0.01134	0.0131979	0.859228	0.390256	-0.0145274	0.0372073	0.574645	5047	Coatomer subunit epsilon	O14579	Neurology
Caudate (QSM)	COPB2	-0.0298148	0.0164981	-1.80717	0.07082	-0.0621504	0.00252085	0.184638	3614	Coatomer subunit beta'	P35606	Cardiometabolic II
Caudate (QSM)	COMT	-0.0254327	0.0142376	-1.7863	0.0741112	-0.0533378	0.00247253	0.189567	5003	Catechol O-methyltransferase	P21964	Cardiometabolic
Caudate (QSM)	CPXM2	0.0255243	0.0174969	1.45879	0.144709	-0.00876908	0.0598176	0.297213	3728	Inactive carboxypeptidase-like protein X2	Q8N436	Cardiometabolic II
Caudate (QSM)	CR1	0.0151752	0.0166957	0.908924	0.36345	-0.0175479	0.0478982	0.5496	3708	Complement receptor type 1	P17927	Inflammation II
Caudate (QSM)	CRIM1	-0.0298732	0.0145976	-2.04644	0.0407638	-0.058484	-0.00126236	0.125559	5166	Cysteine-rich motor neuron 1 protein	Q9NZV1	Inflammation
Caudate (QSM)	CRYBB1	-0.0307072	0.0167611	-1.83205	0.0670236	-0.0635584	0.00214389	0.178068	3728	Beta-crystallin B1	P53674	Cardiometabolic II
Caudate (QSM)	CRX	-0.00153701	0.0138312	-0.111126	0.911521	-0.0286456	0.0255716	0.948455	5061	Cone-rod homeobox protein	O43186	Cardiometabolic
Caudate (QSM)	CRTAP	0.0251596	0.0162747	1.54593	0.12221	-0.00673834	0.0570575	0.265714	3613	Cartilage-associated protein	O75718	Neurology II
Caudate (QSM)	CRTAM	0.0318544	0.0142829	2.23025	0.0257743	0.00386045	0.0598484	0.0921733	5125	Cytotoxic and regulatory T-cell molecule	O95727	Neurology
Caudate (QSM)	CRTAC1	-0.0414374	0.01489	-2.78291	0.00540692	-0.0706212	-0.0122536	0.0320898	5222	Cartilage acidic protein 1	Q9NQ79	Cardiometabolic
Caudate (QSM)	CRNN	-0.0208978	0.0147194	-1.41975	0.155744	-0.0497474	0.0079517	0.311626	5014	Cornulin	Q9UBG3	Oncology
Caudate (QSM)	CRLF1	0.0331927	0.0139677	2.37639	0.0175196	0.00581646	0.060569	0.070692	5166	Cytokine receptor-like factor 1	O75462	Inflammation
Caudate (QSM)	CRKL	-0.0174787	0.0139313	-1.25463	0.209669	-0.0447836	0.00982617	0.379562	5151	Crk-like protein	P46109	Inflammation
Caudate (QSM)	CRISP3	0.000563	0.0165387	0.0340703	0.972823	-0.0318517	0.0329787	0.984966	3693	Cysteine-rich secretory protein 3	P54108	Inflammation II
Caudate (QSM)	CRISP2	-0.0312457	0.0163895	-1.90645	0.0566472	-0.0633684	0.000877	0.159201	5186	Cysteine-rich secretory protein 2	P16562	Oncology
Caudate (QSM)	CRIP2	0.0601189	0.0145153	4.14177	3.5e-05	0.0316695	0.0885684	0.000581	5125	Cysteine-rich protein 2	P52943	Neurology
Caudate (QSM)	CR2	-0.0259463	0.0144479	-1.79585	0.0725774	-0.0542636	0.00237113	0.186581	5166	Complement receptor type 2	P20023	Cardiometabolic
Caudate (QSM)	CRHR1	-0.0203075	0.0137013	-1.48216	0.13836	-0.0471616	0.00654649	0.287485	5061	Corticotropin-releasing factor receptor 1	P34998	Cardiometabolic
Caudate (QSM)	CRHBP	0.0643001	0.0145394	4.42248	9.96e-06	0.0358034	0.0927968	0.000202	5144	Corticotropin-releasing factor-binding protein	P24387	Inflammation
Caudate (QSM)	CRH	-0.0273718	0.01397	-1.95932	0.0501301	-0.0547525	8.93e-06	0.145494	5036	Corticoliberin	P06850	Oncology
Caudate (QSM)	CRELD2	0.0117062	0.0141313	0.828385	0.407491	-0.0159907	0.039403	0.592862	5159	Protein disulfide isomerase CRELD2	Q6UXH1	Inflammation
Caudate (QSM)	CRELD1	0.0618591	0.0175392	3.52691	0.000426	0.027483	0.0962352	0.00458663	3632	Protein disulfide isomerase CRELD1	Q96HD1	Inflammation II
Caudate (QSM)	CREG1	0.0559447	0.0143461	3.89964	9.76e-05	0.0278268	0.0840626	0.00138996	5097	Protein CREG1	O75629	Oncology
Caudate (QSM)	CREBZF	-0.00433653	0.0164059	-0.264327	0.791544	-0.0364916	0.0278185	0.881851	3604	CREB/ATF bZIP transcription factor	Q9NS37	Oncology II
Caudate (QSM)	CREB3	-0.0103085	0.0164627	-0.626174	0.531241	-0.0425747	0.0219577	0.700582	3604	Cyclic AMP-responsive element-binding protein 3	O43889	Oncology II
Caudate (QSM)	CRADD	-0.0056788	0.0141626	-0.400973	0.688457	-0.0334369	0.0220793	0.82126	5120	Death domain-containing protein CRADD	P78560	Neurology
Caudate (QSM)	CRACR2A	-0.0344078	0.0136339	-2.52369	0.0116437	-0.0611299	-0.0076858	0.0543124	5044	EF-hand calcium-binding domain-containing protein 4B	Q9BSW2	Oncology
Caudate (QSM)	CRYBB2	-0.0223927	0.0167274	-1.33868	0.180756	-0.0551778	0.0103924	0.344297	3714	Beta-crystallin B2	P43320	Neurology II
Caudate (QSM)	COMMD9	-0.0345779	0.0162444	-2.12861	0.0333532	-0.0664163	-0.0027395	0.108575	3700	COMM domain-containing protein 9	Q9P000	Oncology II
Caudate (QSM)	CLSTN1	-0.00462786	0.0136964	-0.337889	0.735461	-0.0314723	0.0222166	0.847213	5047	Calsyntenin-1	O94985	Neurology
Caudate (QSM)	CNPY2	-0.00436584	0.0135735	-0.321644	0.747736	-0.0309695	0.0222378	0.854555	5061	Protein canopy homolog 2	Q9Y2B0	Cardiometabolic
Caudate (QSM)	CNP	-0.0137155	0.0171576	-0.799383	0.424121	-0.0473438	0.0199128	0.607671	3611	2',3'-cyclic-nucleotide 3'-phosphodiesterase	P09543	Cardiometabolic II
Caudate (QSM)	CNGB3	-0.0153861	0.016279	-0.945154	0.344644	-0.0472923	0.0165201	0.529942	3618	Cyclic nucleotide-gated cation channel beta-3	Q9NQW8	Neurology II
Caudate (QSM)	CNDP1	0.00849814	0.0138483	0.613661	0.539466	-0.0186439	0.0356402	0.707947	5166	Beta-Ala-His dipeptidase	Q96KN2	Cardiometabolic
Caudate (QSM)	CMIP	-0.03458	0.0168363	-2.0539	0.0400559	-0.0675785	-0.00158155	0.12424	3700	C-Maf-inducing protein	Q8IY22	Oncology II
Caudate (QSM)	CMC1	-0.0381656	0.0167419	-2.27964	0.0226855	-0.0709792	-0.00535207	0.0845997	3728	COX assembly mitochondrial protein homolog	Q7Z7K0	Cardiometabolic II
Caudate (QSM)	CLUL1	-0.0467495	0.0145084	-3.22224	0.00127989	-0.0751854	-0.0183135	0.010678	5161	Clusterin-like protein 1	Q15846	Cardiometabolic
Caudate (QSM)	CLU	0.0301134	0.0165409	1.82055	0.068757	-0.00230611	0.062533	0.181183	3715	Clusterin	P10909	Inflammation II
Caudate (QSM)	CLTA	-0.00988287	0.0135041	-0.731842	0.464299	-0.0363505	0.0165847	0.644064	5061	Clathrin light chain A	P09496	Cardiometabolic
Caudate (QSM)	CLSTN3	0.00988115	0.0166781	0.592464	0.553576	-0.0228073	0.0425695	0.720661	3714	Calsyntenin-3	Q9BQT9	Neurology II
Caudate (QSM)	CLSTN2	-0.0230522	0.0138277	-1.6671	0.0955555	-0.0501541	0.00404968	0.226508	5209	Calsyntenin-2	Q9H4D0	Inflammation
Caudate (QSM)	CLEC6A	0.0319854	0.0142729	2.24099	0.0250704	0.00401104	0.0599598	0.0909385	5044	C-type lectin domain family 6 member A	Q6EIG7	Oncology
Caudate (QSM)	CLSPN	-0.0262307	0.013462	-1.9485	0.0514105	-0.0526158	0.000154	0.147904	5042	Claspin	Q9HAW4	Neurology
Caudate (QSM)	CLPS	-0.0287889	0.0142329	-2.0227	0.0431559	-0.0566848	-0.000893	0.131129	5145	Colipase	P04118	Neurology
Caudate (QSM)	CLPP	-0.0372352	0.0140464	-2.65087	0.00805323	-0.0647656	-0.00970479	0.0426004	5120	ATP-dependent Clp protease proteolytic subunit, mitochondrial	Q16740	Neurology
Caudate (QSM)	CLNS1A	0.0239623	0.0166898	1.43575	0.151162	-0.00874912	0.0566738	0.305091	3613	Methylosome subunit pICln	P54105	Neurology II
Caudate (QSM)	CLMP	0.100762	0.0158388	6.36173	2.17e-10	0.0697186	0.131805	1.51e-08	5186	CXADR-like membrane protein	Q9H6B4	Oncology
Caudate (QSM)	CLIP2	-0.0367405	0.0138307	-2.65645	0.00792134	-0.0638482	-0.00963288	0.0422675	5141	CAP-Gly domain-containing linker protein 2	Q9UDT6	Inflammation
Caudate (QSM)	CLINT1	0.00416236	0.0161124	0.258333	0.796165	-0.0274174	0.0357421	0.884628	3604	Clathrin interactor 1	Q14677	Oncology II
Caudate (QSM)	CLIC5	0.0100549	0.0162915	0.617187	0.537151	-0.0218758	0.0419856	0.706523	3613	Chloride intracellular channel protein 5	Q9NZA1	Neurology II
Caudate (QSM)	CLGN	0.0136955	0.0167019	0.819996	0.412273	-0.0190396	0.0464305	0.597438	3613	Calmegin	O14967	Neurology II
Caudate (QSM)	CLEC7A	0.0204106	0.0150939	1.35224	0.176357	-0.00917291	0.0499941	0.338124	5209	C-type lectin domain family 7 member A	Q9BXN2	Inflammation
Caudate (QSM)	CNPY4	-0.0220395	0.01383	-1.59361	0.111086	-0.0491457	0.00506671	0.249072	5132	Protein canopy homolog 4	Q8N129	Oncology
Caudate (QSM)	CNST	-0.0368002	0.0136821	-2.68966	0.00717557	-0.0636166	-0.00998378	0.0395334	5167	Consortin	Q6PJW8	Cardiometabolic
Caudate (QSM)	COL1A1	-0.0336975	0.0142322	-2.36769	0.0179361	-0.0615922	-0.00580282	0.0715483	5222	Collagen alpha-1(I) chain	P02452	Cardiometabolic
Caudate (QSM)	COLEC12	0.0909748	0.0158172	5.75165	9.35e-09	0.0599738	0.121976	4.48e-07	5144	Collectin-12	Q5KU26	Inflammation
Caudate (QSM)	COL9A2	0.0287944	0.0160239	1.79696	0.0724245	-0.0026119	0.0602006	0.186501	3659	Collagen alpha-2(IX) chain	Q14055	Oncology II
Caudate (QSM)	COL9A1	0.00825445	0.0148768	0.554854	0.579019	-0.0209035	0.0374124	0.738312	5141	Collagen alpha-1(IX) chain	P20849	Inflammation
Caudate (QSM)	COL6A3	0.103766	0.0152558	6.80175	1.15e-11	0.0738652	0.133667	1.34e-09	5222	Collagen alpha-3(VI) chain	P12111	Cardiometabolic
Caudate (QSM)	COL5A1	-0.0376821	0.0171892	-2.1922	0.0284287	-0.0713723	-0.00399198	0.0981226	3632	Collagen alpha-1(V) chain	P20908	Inflammation II
Caudate (QSM)	COL4A4	0.0147444	0.0160717	0.91741	0.358989	-0.0167557	0.0462444	0.544827	3653	Collagen alpha-4(IV) chain	P53420	Oncology II
Caudate (QSM)	COL4A1	-0.0653288	0.0140334	-4.65524	3.32e-06	-0.0928337	-0.0378239	7.81e-05	5167	Collagen alpha-1(IV) chain	P02462	Cardiometabolic
Caudate (QSM)	COL3A1	0.0317275	0.0167547	1.89364	0.0583506	-0.00111121	0.0645662	0.162385	3721	Collagen alpha-1(III) chain	P02461	Cardiometabolic II
Caudate (QSM)	COL2A1	-0.0337776	0.0167388	-2.01793	0.043673	-0.066585	-0.00097	0.131877	3624	Collagen alpha-1(II) chain	P02458	Cardiometabolic II
Caudate (QSM)	COL28A1	0.0393661	0.0167941	2.34404	0.0191307	0.00645015	0.072282	0.074982	3613	Collagen alpha-1(XXVIII) chain	Q2UY09	Neurology II
Caudate (QSM)	COL24A1	-0.0134548	0.0168188	-0.799987	0.42377	-0.0464189	0.0195094	0.607466	3698	Collagen alpha-1(XXIV) chain	Q17RW2	Oncology II
Caudate (QSM)	CNTF	-0.00920557	0.0165243	-0.557091	0.5775	-0.0415927	0.0231816	0.737301	3618	Ciliary neurotrophic factor	P26441	Neurology II
Caudate (QSM)	COL18A1	0.0430501	0.01521	2.83038	0.00466722	0.013239	0.0728611	0.0288533	5191	Collagen alpha-1(XVIII) chain	P39060	Cardiometabolic
Caudate (QSM)	COL15A1	0.109617	0.0179303	6.11354	1.08e-09	0.0744748	0.14476	7.01e-08	3721	Collagen alpha-1(XV) chain	P39059	Cardiometabolic II
Caudate (QSM)	COCH	0.0528114	0.0171217	3.08448	0.00205416	0.0192535	0.0863692	0.0155796	3728	Cochlin	O43405	Cardiometabolic II
Caudate (QSM)	CNTNAP4	-0.0197703	0.0158602	-1.24653	0.212651	-0.0508558	0.0113152	0.383061	3613	Contactin-associated protein-like 4	Q9C0A0	Neurology II
Caudate (QSM)	CNTNAP2	-0.0715632	0.0144481	-4.95311	7.54e-07	-0.099881	-0.0432453	2.16e-05	5141	Contactin-associated protein-like 2	Q9UHC6	Inflammation
Caudate (QSM)	CNTN5	-0.0646842	0.0151011	-4.2834	1.87e-05	-0.0942818	-0.0350865	0.000349	5130	Contactin-5	O94779	Neurology
Caudate (QSM)	CNTN4	-0.0500856	0.0140194	-3.57259	0.000357	-0.0775631	-0.0226081	0.0040688	5150	Contactin-4	Q8IWV2	Neurology
Caudate (QSM)	CNTN3	0.081073	0.0151325	5.35755	8.8e-08	0.0514139	0.110732	3.39e-06	5150	Contactin-3	Q9P232	Neurology
Caudate (QSM)	CNTN2	-0.0537141	0.0142813	-3.76114	0.000171	-0.081705	-0.0257232	0.00220955	5186	Contactin-2	Q02246	Oncology
Caudate (QSM)	CNTN1	-0.0725286	0.0154025	-4.70888	2.56e-06	-0.102717	-0.0423402	6.38e-05	5222	Contactin-1	Q12860	Cardiometabolic
Caudate (QSM)	COMMD1	-0.0254254	0.0166849	-1.52386	0.127632	-0.0581272	0.00727638	0.273328	3624	COMM domain-containing protein 1	Q8N668	Cardiometabolic II
Caudate (QSM)	CAPS	0.0226873	0.0169122	1.34147	0.17985	-0.0104601	0.0558346	0.343243	3714	Calcyphosin	Q13938	Neurology II
Caudate (QSM)	CASQ2	0.000136	0.0160935	0.00843207	0.993273	-0.0314069	0.0316783	0.994976	3614	Calsequestrin-2	O14958	Cardiometabolic II
Caudate (QSM)	CASP9	-0.0114136	0.0165355	-0.690246	0.490084	-0.0438227	0.0209955	0.666844	3602	Caspase-9	P55211	Inflammation II
Caudate (QSM)	CASP8	-0.00858127	0.0137112	-0.62586	0.531434	-0.0354547	0.0182921	0.700582	5181	Caspase-8	Q14790	Oncology
Caudate (QSM)	CASP7	-0.0353448	0.0168365	-2.0993	0.0358587	-0.0683437	-0.00234585	0.11406	3714	Caspase-7	P55210	Neurology II
Caudate (QSM)	CASP4	-0.0315815	0.0159525	-1.97972	0.0478102	-0.0628478	-0.000315	0.140448	3659	Caspase-4	P49662	Oncology II
Caudate (QSM)	CASP3	-0.0334957	0.0139824	-2.39557	0.0166298	-0.0609006	-0.00609079	0.0688243	5222	Caspase-3	P42574	Cardiometabolic
Caudate (QSM)	CASP2	-0.0297206	0.0137158	-2.1669	0.0302888	-0.056603	-0.00283824	0.101893	5141	Caspase-2	P42575	Inflammation
Caudate (QSM)	CASP10	-0.00728062	0.0139056	-0.523576	0.600596	-0.034535	0.0199738	0.757229	5047	Caspase-10	Q92851	Neurology
Caudate (QSM)	CASP1	0.00951744	0.0140164	0.679019	0.497157	-0.0179543	0.0369892	0.672705	5047	Caspase-1	P29466	Neurology
Caudate (QSM)	CASC3	-0.027311	0.0169708	-1.6093	0.10764	-0.0605731	0.00595111	0.243839	3613	Protein CASC3	O15234	Neurology II
Caudate (QSM)	CARHSP1	0.057531	0.0144343	3.9857	6.82e-05	0.0292402	0.0858218	0.00103774	5047	Calcium-regulated heat-stable protein 1	Q9Y2V2	Neurology
Caudate (QSM)	CALCA	0.0760565	0.0171508	4.43458	9.42e-06	0.0424416	0.109671	0.000195	5120	Calcitonin	P01258	Neurology
Caudate (QSM)	CAPN3	-0.00487614	0.016209	-0.300829	0.763562	-0.0366452	0.0268929	0.861848	3700	Calpain-3	P20807	Oncology II
Caudate (QSM)	CAPG	0.0469355	0.0144897	3.23924	0.0012062	0.0185363	0.0753348	0.0101795	5110	Macrophage-capping protein	P40121	Oncology
Caudate (QSM)	CANT1	0.0117416	0.0142689	0.822877	0.410617	-0.016225	0.0397082	0.595629	5130	Soluble calcium-activated nucleotidase 1	Q8WVQ1	Cardiometabolic
Caudate (QSM)	CAMSAP1	-0.0688472	0.0163923	-4.19997	2.73e-05	-0.100975	-0.0367188	0.000467	3716	Calmodulin-regulated spectrin-associated protein 1	Q5T5Y3	Neurology II
Caudate (QSM)	CAMLG	-0.0336522	0.0163751	-2.05508	0.0399433	-0.0657468	-0.00155758	0.124079	3613	Guided entry of tail-anchored proteins factor CAMLG	P49069	Neurology II
Caudate (QSM)	CAMKK1	-0.0241984	0.0136624	-1.77117	0.0765924	-0.0509762	0.00257931	0.193804	5044	Calcium/calmodulin-dependent protein kinase kinase 1	Q8N5S9	Oncology
Caudate (QSM)	CALY	-0.000584	0.0164219	-0.0355353	0.971655	-0.0327698	0.0316027	0.984125	3614	Neuron-specific vesicular protein calcyon	Q9NYX4	Cardiometabolic II
Caudate (QSM)	CALCOCO2	-0.0413871	0.0168756	-2.45248	0.0142345	-0.0744627	-0.00831158	0.0620371	3624	Calcium-binding and coiled-coil domain-containing protein 2	Q13137	Cardiometabolic II
Caudate (QSM)	CALCOCO1	-0.0361115	0.0137285	-2.63039	0.00855401	-0.0630189	-0.00920402	0.0443654	5175	Calcium-binding and coiled-coil domain-containing protein 1	Q9P1Z2	Oncology
Caudate (QSM)	CALCB	0.0125551	0.0166154	0.75563	0.449919	-0.0200105	0.0451207	0.630747	3714	Calcitonin gene-related peptide 2	P10092	Neurology II
Caudate (QSM)	CAT	0.0483221	0.0170723	2.83044	0.00467384	0.014861	0.0817831	0.0288533	3670	Catalase	P04040	Inflammation II
Caudate (QSM)	CBLIF	-0.00990687	0.014877	-0.665921	0.505492	-0.0390652	0.0192514	0.679887	5166	Cobalamin binding intrinsic factor	P27352	Cardiometabolic
Caudate (QSM)	CCL11	0.00270386	0.0145067	0.186387	0.852149	-0.0257288	0.0311365	0.916154	5209	Eotaxin	P51671	Inflammation
Caudate (QSM)	CCL22	0.00991674	0.014234	0.696692	0.486027	-0.0179814	0.0378149	0.663482	5073	C-C motif chemokine 22	O00626	Inflammation
Caudate (QSM)	CCL21	0.00428565	0.0143772	0.298086	0.765649	-0.0238932	0.0324645	0.86387	5166	C-C motif chemokine 21	O00585	Inflammation
Caudate (QSM)	CCL20	-0.00773226	0.0138256	-0.559272	0.576	-0.0348299	0.0193654	0.736715	5209	C-C motif chemokine 20	P78556	Inflammation
Caudate (QSM)	CCL2	0.0728869	0.0145516	5.00885	5.66e-07	0.0443663	0.101408	1.7e-05	5119	C-C motif chemokine 2	P13500	Neurology
Caudate (QSM)	CCL19	-0.00747454	0.0135154	-0.55304	0.58026	-0.0339642	0.0190151	0.739249	5209	C-C motif chemokine 19	Q99731	Neurology
Caudate (QSM)	CCL18	0.0213617	0.0140677	1.51849	0.128953	-0.00621048	0.0489339	0.274248	5077	C-C motif chemokine 18	P55774	Cardiometabolic
Caudate (QSM)	CCL17	-0.00781602	0.0139968	-0.558413	0.576587	-0.0352493	0.0196173	0.73702	5139	C-C motif chemokine 17	Q92583	Inflammation
Caudate (QSM)	CCL16	0.0611667	0.0155812	3.92568	8.76e-05	0.0306282	0.0917053	0.00126013	5222	C-C motif chemokine 16	O15467	Cardiometabolic
Caudate (QSM)	CCL15	0.0278323	0.0140376	1.9827	0.0474537	0.000319	0.0553454	0.139682	5222	C-C motif chemokine 15	Q16663	Cardiometabolic
Caudate (QSM)	CCL14	-0.000373	0.0144176	-0.025867	0.979364	-0.0286308	0.027885	0.987822	5140	C-C motif chemokine 14	Q16627	Cardiometabolic
Caudate (QSM)	CCL13	0.0148959	0.0139703	1.06625	0.286359	-0.0124854	0.0422773	0.468574	5201	C-C motif chemokine 13	Q99616	Inflammation
Caudate (QSM)	CBLN1	0.0168826	0.0160427	1.05235	0.292709	-0.0145605	0.0483257	0.475367	3618	Cerebellin-1	P23435	Neurology II
Caudate (QSM)	CCER2	0.0316577	0.0172381	1.8365	0.0663664	-0.00212831	0.0654438	0.176677	3624	Coiled-coil domain-containing glutamate-rich protein 2	I3L3R5	Cardiometabolic II
Caudate (QSM)	CCDC80	0.0360553	0.0158255	2.27831	0.022749	0.00503797	0.0670727	0.0846205	5167	Coiled-coil domain-containing protein 80	Q76M96	Cardiometabolic
Caudate (QSM)	CCDC50	-0.0136905	0.0156833	-0.87293	0.382758	-0.0444292	0.0170483	0.56878	3716	Coiled-coil domain-containing protein 50	Q8IVM0	Neurology II
Caudate (QSM)	CCDC28A	-0.0129623	0.0162863	-0.7959	0.426143	-0.0448828	0.0189583	0.609009	3613	Coiled-coil domain-containing protein 28A	Q8IWP9	Neurology II
Caudate (QSM)	CCDC134	-0.0291228	0.0163711	-1.77892	0.0753353	-0.0612095	0.00296385	0.191954	3700	Coiled-coil domain-containing protein 134	Q9H6E4	Oncology II
Caudate (QSM)	CCAR2	0.00920584	0.0155779	0.590956	0.554586	-0.0213263	0.0397379	0.720864	3714	Cell cycle and apoptosis regulator protein 2	Q8N163	Neurology II
Caudate (QSM)	CC2D1A	-0.00905117	0.014092	-0.642293	0.520712	-0.0366709	0.0185686	0.692386	5125	Coiled-coil and C2 domain-containing protein 1A	Q6P1N0	Neurology
Caudate (QSM)	CBX2	0.041201	0.0163739	2.51625	0.0119043	0.00910868	0.0732934	0.0549119	3614	Chromobox protein homolog 2	Q14781	Cardiometabolic II
Caudate (QSM)	CBS	0.0232636	0.0167041	1.39269	0.163801	-0.00947587	0.056003	0.321437	3624	Cystathionine beta-synthase	P35520	Cardiometabolic II
Caudate (QSM)	CBLN4	0.002515	0.0142532	0.176452	0.859946	-0.0254208	0.0304508	0.921333	5186	Cerebellin-4	Q9NTU7	Oncology
Caudate (QSM)	CCL23	0.0400773	0.0145744	2.74984	0.00598322	0.011512	0.0686425	0.0347855	5166	C-C motif chemokine 23	P55773	Inflammation
Caudate (QSM)	CALB2	0.0416231	0.0140507	2.96236	0.00306727	0.0140843	0.0691619	0.0211736	5047	Calretinin	P22676	Neurology
Caudate (QSM)	C1QTNF5	-0.0272661	0.016656	-1.63702	0.101714	-0.0599112	0.005379	0.234602	3632	Complement C1q tumor necrosis factor-related protein 5	Q9BXJ0	Inflammation II
Caudate (QSM)	C5	0.0270058	0.016136	1.67364	0.0942854	-0.00462004	0.0586317	0.224379	3715	Complement C5	P01031	Inflammation II
Caudate (QSM)	C4BPB	-0.0128833	0.014225	-0.905681	0.365147	-0.0407639	0.0149972	0.551023	5173	C4b-binding protein beta chain	P20851	Oncology
Caudate (QSM)	C3	0.014559	0.0161189	0.903226	0.366468	-0.0170334	0.0461513	0.552731	3526	Complement C3	P01024	Inflammation II
Caudate (QSM)	C2orf69	-0.000674	0.016776	-0.0401992	0.967937	-0.0335547	0.0322059	0.981835	3613	UPF0565 protein C2orf69	Q8N8R5	Neurology II
Caudate (QSM)	C2CD2L	0.0139834	0.0137372	1.01793	0.308762	-0.0129409	0.0409077	0.493589	5042	Phospholipid transfer protein C2CD2L	O14523	Neurology
Caudate (QSM)	C2	0.032891	0.0141437	2.32548	0.0200849	0.00516981	0.0606122	0.0777822	5164	Complement C2	P06681	Cardiometabolic
Caudate (QSM)	C1S	0.0565924	0.0166317	3.40268	0.000674	0.0239949	0.0891899	0.00629143	3715	Complement C1s subcomponent	P09871	Inflammation II
Caudate (QSM)	C1RL	-0.00676133	0.0171486	-0.394279	0.693398	-0.040372	0.0268493	0.824398	3710	Complement C1r subcomponent-like protein	Q9NZP8	Inflammation II
Caudate (QSM)	C1R	0.034526	0.0162428	2.12562	0.033601	0.00269076	0.0663612	0.108964	3715	Complement C1r subcomponent	P00736	Inflammation II
Caudate (QSM)	C1QTNF9	0.0128811	0.0162115	0.794565	0.426919	-0.0188929	0.0446551	0.609288	3626	Complement C1q and tumor necrosis factor-related protein 9A	P0C862	Inflammation II
Caudate (QSM)	C1QTNF6	0.00694031	0.0166711	0.416309	0.677208	-0.0257344	0.039615	0.815107	3716	Complement C1q tumor necrosis factor-related protein 6	Q9BXI9	Neurology II
Caudate (QSM)	BTLA	0.0211409	0.0163932	1.28962	0.197267	-0.0109891	0.053271	0.366169	3604	B- and T-lymphocyte attenuator	Q7Z6A9	Oncology II
Caudate (QSM)	C1QTNF1	0.000328	0.0143189	0.0229309	0.981706	-0.0277362	0.0283929	0.988555	5166	Complement C1q tumor necrosis factor-related protein 1	Q9BXJ1	Cardiometabolic
Caudate (QSM)	C1QL2	-0.0575744	0.0179333	-3.21048	0.00133686	-0.092723	-0.0224259	0.0110585	3602	Complement C1q-like protein 2	Q7Z5L3	Inflammation II
Caudate (QSM)	C1QBP	-0.0401743	0.0157924	-2.5439	0.0110027	-0.0711269	-0.00922175	0.0530165	3716	Complement component 1 Q subcomponent-binding protein, mitochondrial	Q07021	Neurology II
Caudate (QSM)	C1QA	-0.0777549	0.0139625	-5.56885	2.69e-08	-0.105121	-0.0503889	1.17e-06	5187	Complement C1q subcomponent subunit A	P02745	Inflammation
Caudate (QSM)	C1GALT1C1	-0.0192999	0.0163577	-1.17987	0.23813	-0.0513603	0.0127605	0.414481	3614	C1GALT1-specific chaperone 1	Q96EU7	Cardiometabolic II
Caudate (QSM)	C19orf12	0.0264071	0.0142877	1.84824	0.0646259	-0.00159622	0.0544104	0.173285	5047	Protein C19orf12	Q9NSK7	Neurology
Caudate (QSM)	BTNL10	0.00915388	0.0163611	0.55949	0.575862	-0.0229133	0.0412211	0.736715	3604	Butyrophilin-like protein 10	A8MVZ5	Oncology II
Caudate (QSM)	BTN3A2	0.00652434	0.0143394	0.454995	0.649132	-0.0215803	0.034629	0.794889	5141	Butyrophilin subfamily 3 member A2	P78410	Inflammation
Caudate (QSM)	BTN2A1	0.0464693	0.0152086	3.05546	0.00225866	0.016661	0.0762776	0.0169544	5166	Butyrophilin subfamily 2 member A1	Q7KYR7	Inflammation
Caudate (QSM)	BTN1A1	0.0118237	0.0160289	0.737654	0.460772	-0.0195922	0.0432397	0.641055	3692	Butyrophilin subfamily 1 member A1	Q13410	Oncology II
Caudate (QSM)	C7	-0.0366518	0.0176662	-2.07468	0.0380873	-0.071277	-0.00202655	0.119074	3632	Complement component C7	P10643	Inflammation II
Caudate (QSM)	C7orf50	0.0107897	0.016519	0.653171	0.513687	-0.0215869	0.0431664	0.686059	3714	Uncharacterized protein C7orf50	Q9BRJ6	Neurology II
Caudate (QSM)	CA5A	0.0177574	0.014293	1.24238	0.214153	-0.0102564	0.0457711	0.385291	5061	Carbonic anhydrase 5A, mitochondrial	P35218	Cardiometabolic
Caudate (QSM)	CADPS	-0.0191672	0.0160625	-1.19329	0.232836	-0.0506492	0.0123148	0.408582	3613	Calcium-dependent secretion activator 1	Q9ULU8	Neurology II
Caudate (QSM)	CACYBP	-0.0402021	0.0171321	-2.3466	0.0189998	-0.0737805	-0.00662381	0.0746209	3625	Calcyclin-binding protein	Q9HB71	Inflammation II
Caudate (QSM)	CACNB3	-0.0165323	0.0168894	-0.978859	0.327714	-0.0496349	0.0165703	0.513647	3716	Voltage-dependent L-type calcium channel subunit beta-3	P54284	Neurology II
Caudate (QSM)	CACNB1	-0.00993094	0.0162421	-0.611431	0.540953	-0.0417649	0.0219031	0.708333	3618	Voltage-dependent L-type calcium channel subunit beta-1	Q02641	Neurology II
Caudate (QSM)	CACNA1H	0.0267913	0.016277	1.64596	0.0998592	-0.005111	0.0586935	0.231742	3614	Voltage-dependent T-type calcium channel subunit alpha-1H	O95180	Cardiometabolic II
Caudate (QSM)	CACNA1C	0.016719	0.0164675	1.01527	0.310046	-0.0155568	0.0489947	0.494541	3618	Voltage-dependent L-type calcium channel subunit alpha-1C	Q13936	Neurology II
Caudate (QSM)	CABP2	-0.0275651	0.0158964	-1.73405	0.0829954	-0.0587214	0.00359123	0.205556	3613	Calcium-binding protein 2	Q9NPB3	Neurology II
Caudate (QSM)	CA9	-0.0559984	0.0146947	-3.8108	0.00014	-0.0847995	-0.0271974	0.00190319	5186	Carbonic anhydrase 9	Q16790	Oncology
Caudate (QSM)	CA8	0.00627337	0.016258	0.385863	0.699621	-0.0255918	0.0381385	0.829568	3602	Carbonic anhydrase-related protein	P35219	Inflammation II
Caudate (QSM)	CA7	0.0027406	0.0161216	0.169996	0.865023	-0.0288571	0.0343383	0.924325	3659	Carbonic anhydrase 7	P43166	Oncology II
Caudate (QSM)	CA6	-0.0802377	0.0148405	-5.40666	6.71e-08	-0.109325	-0.0511508	2.69e-06	5147	Carbonic anhydrase 6	P23280	Neurology
Caudate (QSM)	C8B	0.0148422	0.0166476	0.891556	0.372689	-0.0177864	0.0474708	0.559337	3715	Complement component C8 beta chain	P07358	Inflammation II
Caudate (QSM)	CA4	0.0330355	0.0145437	2.27147	0.0231592	0.00453046	0.0615406	0.0858452	5222	Carbonic anhydrase 4	P22748	Cardiometabolic
Caudate (QSM)	CA3	0.0549944	0.0144014	3.81868	0.000136	0.0267682	0.0832207	0.00186075	5215	Carbonic anhydrase 3	P07451	Cardiometabolic
Caudate (QSM)	CA2	0.0497592	0.0145399	3.42226	0.000626	0.0212616	0.0782569	0.00591464	5136	Carbonic anhydrase 2	P00918	Neurology
Caudate (QSM)	CA14	-0.0496368	0.0149582	-3.31837	0.000912	-0.0789543	-0.0203193	0.00814683	5186	Carbonic anhydrase 14	Q9ULX7	Oncology
Caudate (QSM)	CA13	-0.035305	0.0142625	-2.47537	0.0133426	-0.0632591	-0.00735097	0.0591666	5059	Carbonic anhydrase 13	Q8N1Q1	Cardiometabolic
Caudate (QSM)	CA12	0.0242679	0.0144741	1.67665	0.0936731	-0.00410077	0.0526365	0.223469	5132	Carbonic anhydrase 12	O43570	Oncology
Caudate (QSM)	CA11	-0.00639228	0.0137056	-0.466399	0.64095	-0.0332548	0.0204702	0.787369	5044	Carbonic anhydrase-related protein 11	O75493	Oncology
Caudate (QSM)	CA1	0.0554636	0.014533	3.8164	0.000137	0.0269795	0.0839478	0.00186989	5062	Carbonic anhydrase 1	P00915	Cardiometabolic
Caudate (QSM)	C9orf40	0.0555309	0.0167233	3.32057	0.000907	0.0227539	0.088308	0.00814683	3698	Uncharacterized protein C9orf40	Q8IXQ3	Oncology II
Caudate (QSM)	C9	-0.0161266	0.0173062	-0.93184	0.35148	-0.050046	0.0177929	0.536779	3726	Complement component C9	P02748	Inflammation II
Caudate (QSM)	CALB1	-0.0307164	0.0149617	-2.05301	0.0401227	-0.0600407	-0.00139208	0.12424	5132	Calbindin	P05937	Oncology
Caudate (QSM)	CCL24	-0.02548	0.0138125	-1.84472	0.0651366	-0.052552	0.00159187	0.174334	5159	C-C motif chemokine 24	O00175	Inflammation
Caudate (QSM)	CD58	-0.0172785	0.0140492	-1.22986	0.218805	-0.0448144	0.0102573	0.390532	5136	Lymphocyte function-associated antigen 3	P19256	Inflammation
Caudate (QSM)	CD80	0.0123775	0.0175329	0.705962	0.480256	-0.0219862	0.0467413	0.658689	3728	T-lymphocyte activation antigen CD80	P33681	Cardiometabolic II
Caudate (QSM)	CD79B	0.026399	0.0147272	1.79253	0.0731063	-0.00246582	0.0552638	0.187419	5209	B-cell antigen receptor complex-associated protein beta chain	P40259	Inflammation
Caudate (QSM)	CD74	0.056972	0.0148476	3.83713	0.000126	0.0278713	0.0860728	0.00174318	5209	HLA class II histocompatibility antigen gamma chain	P04233	Neurology
Caudate (QSM)	CD72	-0.0105914	0.0174877	-0.605651	0.544785	-0.0448667	0.0236838	0.711755	3632	B-cell differentiation antigen CD72	P21854	Inflammation II
Caudate (QSM)	CD70	0.03984	0.0146394	2.72142	0.00652227	0.0111472	0.0685327	0.0367664	5141	CD70 antigen	P32970	Inflammation
Caudate (QSM)	CD7	-0.0105294	0.0173592	-0.60656	0.544182	-0.0445528	0.023494	0.711285	3596	T-cell antigen CD7	P09564	Inflammation II
Caudate (QSM)	CD69	-0.0307126	0.0139902	-2.19529	0.0281876	-0.058133	-0.00329226	0.097604	5149	Early activation antigen CD69	Q07108	Cardiometabolic
Caudate (QSM)	CD63	-0.0247392	0.0138508	-1.78612	0.0741389	-0.0518862	0.00240784	0.189567	5119	CD63 antigen	P08962	Neurology
Caudate (QSM)	CD6	0.0438801	0.0140805	3.11638	0.00184091	0.0162829	0.0714774	0.0143345	5203	T-cell differentiation antigen CD6	P30203	Inflammation
Caudate (QSM)	CD5L	-0.00640486	0.017096	-0.374639	0.70795	-0.0399125	0.0271028	0.832266	3694	CD5 antigen-like	O43866	Inflammation II
Caudate (QSM)	CD59	0.0704751	0.0164693	4.27918	1.91e-05	0.0381958	0.102754	0.000351	4973	CD59 glycoprotein	P13987	Cardiometabolic
Caudate (QSM)	CD38	0.0428486	0.0179418	2.3882	0.0169672	0.00768335	0.0780139	0.0693896	5132	ADP-ribosyl cyclase/cyclic ADP-ribose hydrolase 1	P28907	Oncology
Caudate (QSM)	CD55	0.0651741	0.0150462	4.3316	1.51e-05	0.0356841	0.094664	0.000288	4982	Complement decay-accelerating factor	P08174	Cardiometabolic
Caudate (QSM)	CD5	0.0447171	0.0143949	3.10645	0.00190378	0.0165036	0.0729307	0.0146676	5183	T-cell surface glycoprotein CD5	P06127	Oncology
Caudate (QSM)	CD48	0.0212188	0.0143186	1.48191	0.138426	-0.00684505	0.0492826	0.287485	5159	CD48 antigen	P09326	Inflammation
Caudate (QSM)	CD46	0.00514442	0.0145217	0.354256	0.723162	-0.0233177	0.0336065	0.843024	5127	Membrane cofactor protein	P15529	Cardiometabolic
Caudate (QSM)	CD40LG	-0.0163751	0.0139895	-1.17053	0.241842	-0.043794	0.0110438	0.417363	5209	CD40 ligand	P29965	Inflammation
Caudate (QSM)	CD40	-0.0131833	0.013667	-0.96461	0.334786	-0.0399702	0.0136035	0.51971	5146	Tumor necrosis factor receptor superfamily member 5	P25942	Inflammation
Caudate (QSM)	CD4	0.0463818	0.0147261	3.14964	0.00164413	0.0175193	0.0752444	0.0130814	5134	T-cell surface glycoprotein CD4	P01730	Inflammation
Caudate (QSM)	CD3G	-0.0123295	0.0164408	-0.749934	0.453344	-0.0445528	0.0198938	0.633077	3602	T-cell surface glycoprotein CD3 gamma chain	P09693	Inflammation II
Caudate (QSM)	CD3E	0.0113679	0.0162334	0.700279	0.483798	-0.0204489	0.0431847	0.66119	3659	T-cell surface glycoprotein CD3 epsilon chain	P07766	Oncology II
Caudate (QSM)	CD3D	-0.0164985	0.0164178	-1.00491	0.315007	-0.0486769	0.0156799	0.500174	3618	T-cell surface glycoprotein CD3 delta chain	P04234	Neurology II
Caudate (QSM)	CD82	0.000719	0.0161384	0.0445555	0.964464	-0.0309117	0.0323498	0.979901	3659	CD82 antigen	P27701	Oncology II
Caudate (QSM)	CD83	0.0654075	0.0152856	4.27903	1.91e-05	0.0354483	0.0953667	0.000351	5141	CD83 antigen	Q01151	Inflammation
Caudate (QSM)	CDC27	-0.0316134	0.0141825	-2.22905	0.0258549	-0.0594105	-0.00381627	0.0921733	5044	Cell division cycle protein 27 homolog	P30260	Oncology
Caudate (QSM)	CDH4	-0.0213591	0.0164855	-1.29563	0.195187	-0.0536701	0.0109519	0.363951	3618	Cadherin-4	P55283	Neurology II
Caudate (QSM)	CDH3	-0.0019287	0.0146812	-0.131372	0.895486	-0.0307033	0.0268459	0.940181	5209	Cadherin-3	P22223	Neurology
Caudate (QSM)	CDH23	-0.0197468	0.0160164	-1.23291	0.217688	-0.0511383	0.0116448	0.389602	3714	Cadherin-23	Q9H251	Neurology II
Caudate (QSM)	CDH22	-0.0143117	0.016058	-0.891255	0.372852	-0.0457848	0.0171613	0.559337	3659	Cadherin-22	Q9UJ99	Oncology II
Caudate (QSM)	CDH2	0.0682745	0.0156148	4.37241	1.25e-05	0.03767	0.098879	0.000246	5167	Cadherin-2	P19022	Cardiometabolic
Caudate (QSM)	CDH17	-0.0500621	0.0140916	-3.55263	0.000385	-0.0776811	-0.0224431	0.00432193	5167	Cadherin-17	Q12864	Cardiometabolic
Caudate (QSM)	CDH15	0.0547245	0.0165154	3.31355	0.000928	0.0223549	0.0870941	0.00825739	5204	Cadherin-15	P55291	Neurology
Caudate (QSM)	CDH1	0.0121151	0.0143518	0.844153	0.398624	-0.0160138	0.040244	0.583158	4999	Cadherin-1	P12830	Cardiometabolic
Caudate (QSM)	CDCP1	0.0440599	0.0166528	2.64579	0.00817504	0.011421	0.0766988	0.043011	5125	CUB domain-containing protein 1	Q9H5V8	Neurology
Caudate (QSM)	CDC42BPB	-0.0462843	0.0167674	-2.76037	0.00580226	-0.0791479	-0.0134208	0.0340107	3698	Serine/threonine-protein kinase MRCK beta	Q9Y5S2	Oncology II
Caudate (QSM)	CDC37	-0.0204651	0.0139256	-1.4696	0.141731	-0.0477588	0.0068286	0.292476	5173	Hsp90 co-chaperone Cdc37	Q16543	Oncology
Caudate (QSM)	CD84	-0.0352857	0.014032	-2.51466	0.0119452	-0.062788	-0.00778351	0.0549289	5141	SLAM family member 5	Q9UIB8	Inflammation
Caudate (QSM)	CDC26	-0.0350073	0.0165405	-2.11646	0.0343727	-0.067426	-0.00258859	0.11066	3687	Anaphase-promoting complex subunit CDC26	Q8NHZ8	Oncology II
Caudate (QSM)	CDC25A	0.0123326	0.0162836	0.757365	0.448881	-0.0195826	0.0442479	0.629857	3604	M-phase inducer phosphatase 1	P30304	Oncology II
Caudate (QSM)	CDC123	0.0249091	0.0163645	1.52214	0.128062	-0.00716477	0.056983	0.273349	3604	Cell division cycle protein 123 homolog	O75794	Oncology II
Caudate (QSM)	CDAN1	-0.00162435	0.0160709	-0.101074	0.919497	-0.0331226	0.029874	0.951429	3714	Codanin-1	Q8IWY9	Neurology II
Caudate (QSM)	CDA	0.0438141	0.0163834	2.67429	0.00752174	0.0117031	0.075925	0.0409766	3719	Cytidine deaminase	P32320	Cardiometabolic II
Caudate (QSM)	CD99L2	0.0491011	0.0144175	3.40566	0.000665	0.0208433	0.077359	0.00622747	5150	CD99 antigen-like protein 2	Q8TCZ2	Neurology
Caudate (QSM)	CD99	0.0177149	0.0165083	1.07309	0.283281	-0.0146408	0.0500706	0.46523	5150	CD99 antigen	P14209	Neurology
Caudate (QSM)	CD93	0.0301703	0.0149686	2.01557	0.0438995	0.000832	0.0595083	0.132151	4960	Complement component C1q receptor	Q9NPY3	Cardiometabolic
Caudate (QSM)	CD8A	0.0230106	0.0139602	1.64829	0.0993535	-0.00435102	0.0503721	0.231165	5209	T-cell surface glycoprotein CD8 alpha chain	P01732	Neurology
Caudate (QSM)	CD86	-0.0805277	0.0169021	-4.76436	1.97e-06	-0.113655	-0.0474002	5.18e-05	3698	T-lymphocyte activation antigen CD86	P42081	Oncology II
Caudate (QSM)	CDH5	0.00897973	0.013705	0.655215	0.512358	-0.0178816	0.0358411	0.685649	5222	Cadherin-5	P33151	Cardiometabolic
Caudate (QSM)	CD36	-0.00530533	0.0170109	-0.311878	0.755151	-0.0386461	0.0280354	0.858782	3602	Platelet glycoprotein 4	P16671	Inflammation II
Caudate (QSM)	CCN3	0.054593	0.0158464	3.44513	0.000575	0.0235346	0.0856515	0.00561502	5215	CCN family member 3	P48745	Cardiometabolic
Caudate (QSM)	CD163	-0.0206066	0.0142182	-1.44931	0.147312	-0.0484738	0.00726058	0.300597	5166	Scavenger receptor cysteine-rich type 1 protein M130	Q86VB7	Cardiometabolic
Caudate (QSM)	CD160	0.0109163	0.0145026	0.75271	0.451659	-0.0175084	0.0393409	0.631731	5209	CD160 antigen	O95971	Inflammation
Caudate (QSM)	CD14	0.00466045	0.014764	0.315663	0.752271	-0.0242764	0.0335973	0.857152	5074	Monocyte differentiation antigen CD14	P08571	Cardiometabolic
Caudate (QSM)	CD109	-0.0231044	0.0140668	-1.64248	0.100553	-0.0506748	0.00446606	0.233028	5150	CD109 antigen	Q6YHK3	Neurology
Caudate (QSM)	CD101	0.0220651	0.0163814	1.34696	0.178077	-0.0100419	0.0541721	0.340527	3698	Immunoglobulin superfamily member 2	Q93033	Oncology II
Caudate (QSM)	CCT5	-0.00156767	0.0141441	-0.110835	0.911751	-0.0292896	0.0261543	0.948455	5044	T-complex protein 1 subunit epsilon	P48643	Oncology
Caudate (QSM)	CCS	0.0167658	0.01398	1.19927	0.23048	-0.0106345	0.0441661	0.404934	5125	Copper chaperone for superoxide dismutase	O14618	Neurology
Caudate (QSM)	CCNE1	-0.035303	0.0159413	-2.21456	0.0268531	-0.0665474	-0.0040586	0.0945926	3602	G1/S-specific cyclin-E1	P24864	Inflammation II
Caudate (QSM)	CCND2	0.015034	0.016872	0.891062	0.372955	-0.0180345	0.0481025	0.559337	3659	G1/S-specific cyclin-D2	P30279	Oncology II
Caudate (QSM)	CCN5	0.0394381	0.0152564	2.58501	0.00976492	0.00953602	0.0693401	0.0488589	5150	CCN family member 5	O76076	Neurology
Caudate (QSM)	CCN4	0.0092609	0.0137892	0.671605	0.501865	-0.0177654	0.0362872	0.676568	5186	CCN family member 4	O95388	Oncology
Caudate (QSM)	CCL25	-0.0471448	0.014208	-3.31817	0.000912	-0.074992	-0.0192975	0.00814683	5209	C-C motif chemokine 25	O15444	Inflammation
Caudate (QSM)	CCN2	-0.00548661	0.0136987	-0.400521	0.688789	-0.0323355	0.0213623	0.82126	5141	CCN family member 2	P29279	Inflammation
Caudate (QSM)	CCN1	-0.0161176	0.0144854	-1.11268	0.2659	-0.0445084	0.0122733	0.445966	5128	CCN family member 1	O00622	Oncology
Caudate (QSM)	CCL8	0.0237701	0.0140227	1.69511	0.0901143	-0.00371393	0.0512542	0.21758	5183	C-C motif chemokine 8	P80075	Oncology
Caudate (QSM)	CCL7	0.0114468	0.0141719	0.807709	0.419296	-0.0163296	0.0392232	0.603674	5141	C-C motif chemokine 7	P80098	Inflammation
Caudate (QSM)	CCL5	-0.0121277	0.0141203	-0.858885	0.390444	-0.0398029	0.0155475	0.574645	5166	C-C motif chemokine 5	P13501	Cardiometabolic
Caudate (QSM)	CCL4	0.00452601	0.0137464	0.329251	0.74198	-0.0224164	0.0314684	0.851309	5153	C-C motif chemokine 4	P13236	Inflammation
Caudate (QSM)	CCL3	0.0322334	0.0147304	2.18823	0.0286981	0.00336241	0.0611044	0.0987026	5141	C-C motif chemokine 3	P10147	Inflammation
Caudate (QSM)	CCL28	-0.0512931	0.0135221	-3.79327	0.00015	-0.0777959	-0.0247902	0.00201449	5125	C-C motif chemokine 28	Q9NRJ3	Inflammation
Caudate (QSM)	CCL27	-0.00638839	0.014536	-0.439488	0.660327	-0.0348784	0.0221016	0.801727	5167	C-C motif chemokine 27	Q9Y4X3	Cardiometabolic
Caudate (QSM)	CCL26	0.00785864	0.0138721	0.566505	0.571075	-0.0193303	0.0350476	0.73439	5141	C-C motif chemokine 26	Q9Y258	Inflammation
Caudate (QSM)	CD164	-0.0148739	0.0136282	-1.09141	0.275145	-0.0415847	0.0118369	0.456041	5150	Sialomucin core protein 24	Q04900	Neurology
Caudate (QSM)	CD164L2	-0.0190269	0.0161976	-1.17467	0.240205	-0.0507736	0.0127199	0.416259	3613	CD164 sialomucin-like 2 protein	Q6UWJ8	Neurology II
Caudate (QSM)	CD27	0.0280829	0.0147292	1.90662	0.0566256	-0.000786	0.0569515	0.159201	5173	CD27 antigen	P26842	Oncology
Caudate (QSM)	CD33	0.00294955	0.0138366	0.21317	0.831203	-0.0241697	0.0300688	0.90352	5173	Myeloid cell surface antigen CD33	P20138	Oncology
Caudate (QSM)	CD302	0.0693766	0.0155396	4.4645	8.2e-06	0.0389195	0.0998336	0.000175	5132	CD302 antigen	Q8IX05	Oncology
Caudate (QSM)	CD300LG	0.0233208	0.0148565	1.56973	0.116539	-0.00579751	0.0524391	0.257215	5150	CMRF35-like molecule 9	Q6UXG3	Neurology
Caudate (QSM)	CD300LF	0.0489411	0.0153851	3.18107	0.00147604	0.0187868	0.0790954	0.0119392	5186	CMRF35-like molecule 1	Q8TDQ1	Oncology
Caudate (QSM)	CD300E	0.0350701	0.014883	2.35639	0.0184907	0.00590005	0.0642402	0.0730495	5165	CMRF35-like molecule 2	Q496F6	Oncology
Caudate (QSM)	CD300C	0.0694614	0.0147985	4.6938	2.75e-06	0.0404568	0.098466	6.7e-05	5209	CMRF35-like molecule 6	Q08708	Neurology
Caudate (QSM)	CD300A	0.0897163	0.0177394	5.05746	4.46e-07	0.0549477	0.124485	1.43e-05	3632	CMRF35-like molecule 8	Q9UGN4	Inflammation II
Caudate (QSM)	CD2AP	-0.00371148	0.0141745	-0.261842	0.793453	-0.0314929	0.02407	0.883317	5167	CD2-associated protein	Q9Y5K6	Cardiometabolic
Caudate (QSM)	CD28	0.0246705	0.0142096	1.73619	0.0825916	-0.00317973	0.0525208	0.2049	5044	T-cell-specific surface glycoprotein CD28	P10747	Oncology
Caudate (QSM)	CD276	0.0140034	0.0151185	0.926245	0.354363	-0.0156283	0.0436351	0.540052	5144	CD276 antigen	Q5ZPR3	Inflammation
Caudate (QSM)	CD274	0.0211567	0.0144308	1.46608	0.142689	-0.00712717	0.0494405	0.294038	5125	Programmed cell death 1 ligand 1	Q9NZQ7	Neurology
Caudate (QSM)	CD177	0.0101825	0.0140197	0.726303	0.467686	-0.0172955	0.0376606	0.647531	5142	CD177 antigen	Q8N6Q3	Neurology
Caudate (QSM)	CD248	-0.0380151	0.0174272	-2.18136	0.0292196	-0.0721718	-0.00385833	0.099791	3721	Endosialin	Q9HCU0	Cardiometabolic II
Caudate (QSM)	CD244	0.0018441	0.0139339	0.132347	0.894715	-0.0254658	0.029154	0.940181	5209	Natural killer cell receptor 2B4	Q9BZW8	Inflammation
Caudate (QSM)	CD226	-0.0299013	0.0170338	-1.7554	0.079276	-0.063287	0.00348445	0.198871	3602	CD226 antigen	Q15762	Inflammation II
Caudate (QSM)	CD22	0.00607334	0.0146468	0.414652	0.678414	-0.022634	0.0347806	0.815549	5209	B-cell receptor CD22	P20273	Inflammation
Caudate (QSM)	CD209	-0.0123721	0.0138378	-0.894079	0.371322	-0.0394938	0.0147496	0.557939	5180	CD209 antigen	Q9NNX6	Cardiometabolic
Caudate (QSM)	CD207	-0.00652941	0.0145399	-0.449069	0.653402	-0.0350271	0.0219683	0.797778	5047	C-type lectin domain family 4 member K	Q9UJ71	Oncology
Caudate (QSM)	CD200R1	-0.0121902	0.0140404	-0.868223	0.385313	-0.039709	0.0153285	0.571006	5126	Cell surface glycoprotein CD200 receptor 1	Q8TD46	Inflammation
Caudate (QSM)	CD200	-0.0866185	0.0146236	-5.92319	3.36e-09	-0.11528	-0.0579567	1.79e-07	5141	OX-2 membrane glycoprotein	P41217	Inflammation
Caudate (QSM)	CD2	0.0164448	0.0165983	0.990749	0.321875	-0.0160874	0.048977	0.506137	3614	T-cell surface antigen CD2	P06729	Cardiometabolic II
Caudate (QSM)	CD1C	-0.046841	0.0145219	-3.22554	0.00126523	-0.0753035	-0.0183786	0.0105859	5173	T-cell surface glycoprotein CD1c	P29017	Oncology
Caudate (QSM)	CD34	-0.00889745	0.0139754	-0.636653	0.52438	-0.0362887	0.0184938	0.694536	5163	Hematopoietic progenitor cell antigen CD34	P28906	Neurology
Caudate (QSM)	PDCD1	-0.00348787	0.0141465	-0.246553	0.805264	-0.0312145	0.0242388	0.88798	5179	Programmed cell death protein 1	Q15116	Oncology
Caudate (QSM)	PCDH9	-0.0433579	0.0170828	-2.53811	0.0111864	-0.0768395	-0.00987629	0.0533768	3698	Protocadherin-9	Q9HC56	Oncology II
Caudate (QSM)	PCDHB15	-0.00448629	0.0163715	-0.27403	0.784077	-0.0365739	0.0276013	0.876869	3700	Protocadherin beta-15	Q9Y5E8	Oncology II
Caudate (QSM)	PCNA	-0.01212	0.01644	-0.737228	0.461032	-0.0443418	0.0201018	0.641055	3604	Proliferating cell nuclear antigen	P12004	Oncology II
Caudate (QSM)	PCSK7	0.00468559	0.0159617	0.293553	0.769116	-0.0265987	0.0359698	0.866777	3700	Proprotein convertase subtilisin/kexin type 7	Q16549	Oncology II
Caudate (QSM)	PCSK9	0.00225862	0.0139501	0.161907	0.871385	-0.0250831	0.0296003	0.926601	5222	Proprotein convertase subtilisin/kexin type 9	Q8NBP7	Cardiometabolic
Caudate (QSM)	PCYT2	-0.0198532	0.0167759	-1.18343	0.236715	-0.0527334	0.0130271	0.412846	3698	Ethanolamine-phosphate cytidylyltransferase	Q99447	Oncology II
Caudate (QSM)	PDAP1	-0.0363714	0.0166918	-2.179	0.0293948	-0.0690867	-0.00365606	0.100155	3728	28 kDa heat- and acid-stable phosphoprotein	Q13442	Cardiometabolic II
Caudate (QSM)	PCDH17	-0.0392457	0.0144609	-2.71392	0.00667148	-0.0675886	-0.0109029	0.0371704	5167	Protocadherin-17	O14917	Cardiometabolic
Caudate (QSM)	PDCD1LG2	-0.0328833	0.0139703	-2.3538	0.0186201	-0.0602646	-0.00550207	0.0733271	5132	Programmed cell death 1 ligand 2	Q9BQ51	Oncology
Caudate (QSM)	PDCD5	0.00497352	0.0140062	0.355094	0.722534	-0.0224781	0.0324251	0.843024	5209	Programmed cell death protein 5	O14737	Neurology
Caudate (QSM)	PDCD6	-0.0391793	0.0142879	-2.74212	0.0061255	-0.0671831	-0.0111754	0.0350029	5167	Programmed cell death protein 6	O75340	Cardiometabolic
Caudate (QSM)	PDCL2	-0.0178537	0.0163806	-1.08993	0.275816	-0.0499591	0.0142516	0.456198	3604	Phosducin-like protein 2	Q8N4E4	Oncology II
Caudate (QSM)	PDE1C	0.000658	0.0162462	0.0404948	0.967701	-0.0311841	0.0324999	0.981835	3604	Calcium/calmodulin-dependent 3',5'-cyclic nucleotide phosphodiesterase 1C	Q14123	Oncology II
Caudate (QSM)	PDE4D	0.0102009	0.0161677	0.63094	0.52812	-0.0214873	0.041889	0.697157	3614	cAMP-specific 3',5'-cyclic phosphodiesterase 4D	Q08499	Cardiometabolic II
Caudate (QSM)	PDE5A	-0.0352418	0.0170958	-2.06143	0.0393336	-0.068749	-0.00173466	0.122315	3632	cGMP-specific 3',5'-cyclic phosphodiesterase	O76074	Inflammation II
Caudate (QSM)	PCDH7	0.0144683	0.0167993	0.861241	0.389162	-0.0184578	0.0473943	0.574495	3698	Protocadherin-7	O60245	Oncology II
Caudate (QSM)	PBK	0.022705	0.0163399	1.38955	0.164753	-0.00932051	0.0547305	0.322438	3604	Lymphokine-activated killer T-cell-originated protein kinase	Q96KB5	Oncology II
Caudate (QSM)	PAM	-0.00899527	0.0145346	-0.618887	0.536018	-0.0374826	0.019492	0.705668	5210	Peptidyl-glycine alpha-amidating monooxygenase	P19021	Cardiometabolic
Caudate (QSM)	PAMR1	0.04956	0.0142776	3.47118	0.000522	0.0215765	0.0775435	0.00524247	5150	Inactive serine protease PAMR1	Q6UXH9	Neurology
Caudate (QSM)	PAPPA	0.0207409	0.014497	1.43071	0.152575	-0.00767256	0.0491544	0.30746	5055	Pappalysin-1	Q13219	Inflammation
Caudate (QSM)	PARD3	-0.0206867	0.0160924	-1.28549	0.198702	-0.0522273	0.0108539	0.367222	3659	Partitioning defective 3 homolog	Q8TEW0	Oncology II
Caudate (QSM)	PARK7	-0.000724	0.0141948	-0.0510045	0.959324	-0.0285452	0.0270972	0.976377	5150	Parkinson disease protein 7	Q99497	Neurology
Caudate (QSM)	PARP1	0.0459065	0.0143228	3.20513	0.00135831	0.0178343	0.0739788	0.0111697	5141	Poly [ADP-ribose] polymerase 1	P09874	Inflammation
Caudate (QSM)	PAXX	0.0105386	0.0171536	0.614364	0.539014	-0.0230819	0.0441591	0.707871	3632	Protein PAXX	Q9BUH6	Inflammation II
Caudate (QSM)	PALM3	-0.0163987	0.0161725	-1.01399	0.310658	-0.0480963	0.0152989	0.494866	3614	Paralemmin-3	A6NDB9	Cardiometabolic II
Caudate (QSM)	PBLD	-0.00430776	0.0139309	-0.309223	0.757164	-0.0316118	0.0229963	0.859513	5047	Phenazine biosynthesis-like domain-containing protein	P30039	Neurology
Caudate (QSM)	PBXIP1	0.0640341	0.0169575	3.77616	0.000162	0.0307981	0.0972701	0.00213764	3698	Pre-B-cell leukemia transcription factor-interacting protein 1	Q96AQ6	Oncology II
Caudate (QSM)	PCARE	-0.0242651	0.0162035	-1.49752	0.134345	-0.0560233	0.00749313	0.282129	3618	Photoreceptor cilium actin regulator	A6NGG8	Neurology II
Caudate (QSM)	PCBD1	0.0140218	0.0174558	0.803273	0.42187	-0.020191	0.0482346	0.606231	3623	Pterin-4-alpha-carbinolamine dehydratase	P61457	Inflammation II
Caudate (QSM)	PCBP2	-0.0316823	0.0168482	-1.88045	0.0601251	-0.0647043	0.00133962	0.165005	3716	Poly(rC)-binding protein 2	Q15366	Neurology II
Caudate (QSM)	PCDH1	0.0635894	0.0142615	4.45882	8.42e-06	0.0356374	0.0915413	0.000178	5199	Protocadherin-1	Q08174	Inflammation
Caudate (QSM)	PCDH12	-0.024607	0.0163485	-1.50515	0.132371	-0.0566494	0.00743552	0.27928	3716	Protocadherin-12	Q9NPG4	Neurology II
Caudate (QSM)	PDGFA	-0.0272763	0.0138389	-1.97099	0.0487781	-0.0544001	-0.000153	0.143004	5222	Platelet-derived growth factor subunit A	P04085	Cardiometabolic
Caudate (QSM)	PDGFB	-0.0180307	0.0138785	-1.29918	0.193942	-0.0452321	0.00917078	0.362323	5166	Platelet-derived growth factor subunit B	P01127	Inflammation
Caudate (QSM)	PFKFB2	-0.0132165	0.0140316	-0.941914	0.346281	-0.040718	0.0142849	0.531062	5128	6-phosphofructo-2-kinase/fructose-2,6-bisphosphatase 2	O60825	Oncology
Caudate (QSM)	PENK	0.0232416	0.0180625	1.28673	0.198271	-0.0121603	0.0586435	0.366658	3632	Proenkephalin-A	P01210	Inflammation II
Caudate (QSM)	PEPD	0.0182846	0.0164385	1.1123	0.26608	-0.0139343	0.0505034	0.446013	3726	Xaa-Pro dipeptidase	P12955	Inflammation II
Caudate (QSM)	PER3	-0.00831088	0.0170964	-0.486119	0.626913	-0.0418192	0.0251974	0.777649	3602	Period circadian protein homolog 3	P56645	Inflammation II
Caudate (QSM)	PF4	-0.0131396	0.0164083	-0.800788	0.423306	-0.0452992	0.0190201	0.607398	3687	Platelet factor 4	P02776	Inflammation II
Caudate (QSM)	PFDN2	-0.0159797	0.0133596	-1.19612	0.231707	-0.042164	0.0102047	0.406845	5047	Prefoldin subunit 2	Q9UHV9	Neurology
Caudate (QSM)	PFDN4	-0.0156793	0.01611	-0.973263	0.330488	-0.0472543	0.0158957	0.517163	3604	Prefoldin subunit 4	Q9NQP4	Oncology II
Caudate (QSM)	PFDN6	-0.00144488	0.01598	-0.0904179	0.92796	-0.0327651	0.0298754	0.956003	3613	Prefoldin subunit 6	O15212	Neurology II
Caudate (QSM)	PECAM1	-0.00360977	0.0138081	-0.261424	0.793776	-0.0306731	0.0234535	0.883317	5150	Platelet endothelial cell adhesion molecule	P16284	Neurology
Caudate (QSM)	PGA4	0.0456706	0.0179712	2.54132	0.011084	0.0104477	0.0808936	0.0533199	3726	Pepsin A-4	P0DJD7	Inflammation II
Caudate (QSM)	PGD	-0.0166019	0.0166449	-0.997412	0.31863	-0.0492253	0.0160216	0.503463	3728	6-phosphogluconate dehydrogenase, decarboxylating	P52209	Cardiometabolic II
Caudate (QSM)	PGF	0.117713	0.0159941	7.35976	2.13e-13	0.086365	0.149061	3.65e-11	5209	Placenta growth factor	P49763	Inflammation
Caudate (QSM)	PGLYRP1	0.0550648	0.0142487	3.86456	0.000113	0.0271379	0.0829916	0.00157392	5203	Peptidoglycan recognition protein 1	O75594	Cardiometabolic
Caudate (QSM)	PGLYRP2	-0.0251367	0.0162545	-1.54645	0.122084	-0.0569949	0.00672151	0.265713	3669	N-acetylmuramoyl-L-alanine amidase	Q96PD5	Inflammation II
Caudate (QSM)	PGLYRP4	0.0144339	0.0167797	0.860201	0.389736	-0.0184537	0.0473215	0.574645	3614	Peptidoglycan recognition protein 4	Q96LB8	Cardiometabolic II
Caudate (QSM)	PGM2	-0.0155722	0.0161183	-0.96612	0.33405	-0.0471634	0.0160191	0.519458	3613	Phosphoglucomutase-2	Q96G03	Neurology II
Caudate (QSM)	PECR	-0.0293428	0.0160936	-1.82326	0.0683464	-0.0608856	0.00219999	0.180536	3624	Peroxisomal trans-2-enoyl-CoA reductase	Q9BY49	Cardiometabolic II
Caudate (QSM)	PDLIM7	-0.0341755	0.0139308	-2.45323	0.014191	-0.0614794	-0.0068716	0.0619397	5166	PDZ and LIM domain protein 7	Q9NR12	Inflammation
Caudate (QSM)	PDGFRA	0.00308354	0.0142667	0.216135	0.828891	-0.0248787	0.0310458	0.902447	5167	Platelet-derived growth factor receptor alpha	P16234	Cardiometabolic
Caudate (QSM)	PDGFRB	0.00627481	0.0138836	0.451957	0.651319	-0.0209366	0.0334862	0.79642	5222	Platelet-derived growth factor receptor beta	P09619	Cardiometabolic
Caudate (QSM)	PDIA2	0.00548879	0.016137	0.340137	0.733773	-0.0261391	0.0371167	0.84607	3604	Protein disulfide-isomerase A2	Q13087	Oncology II
Caudate (QSM)	PDIA3	0.00139457	0.0166073	0.0839734	0.933082	-0.0311552	0.0339444	0.958503	3632	Protein disulfide-isomerase A3	P30101	Inflammation II
Caudate (QSM)	PDIA4	-0.030802	0.0167324	-1.84086	0.0657226	-0.0635969	0.00199294	0.175421	3721	Protein disulfide-isomerase A4	P13667	Cardiometabolic II
Caudate (QSM)	PDIA5	-0.00285002	0.0161054	-0.17696	0.85955	-0.034416	0.028716	0.921333	3604	Protein disulfide-isomerase A5	Q14554	Oncology II
Caudate (QSM)	PDLIM5	-0.04112	0.0165657	-2.48224	0.0131002	-0.0735882	-0.00865184	0.0583118	3716	PDZ and LIM domain protein 5	Q96HC4	Neurology II
Caudate (QSM)	PDGFC	0.00639862	0.0137651	0.464845	0.642063	-0.0205804	0.0333776	0.788072	5044	Platelet-derived growth factor C	Q9NRA1	Oncology
Caudate (QSM)	PDP1	-0.0105726	0.0135354	-0.781107	0.434777	-0.0371016	0.0159563	0.618387	5044	[Pyruvate dehydrogenase [acetyl-transferring]]-phosphatase 1, mitochondrial	Q9P0J1	Oncology
Caudate (QSM)	PDRG1	-0.0186786	0.0159355	-1.17214	0.241219	-0.0499116	0.0125544	0.416723	3613	p53 and DNA damage-regulated protein 1	Q9NUG6	Neurology II
Caudate (QSM)	PDXDC1	-0.0163516	0.0164962	-0.991236	0.321637	-0.0486835	0.0159803	0.506137	3604	Pyridoxal-dependent decarboxylase domain-containing protein 1	Q6P996	Oncology II
Caudate (QSM)	PDZD2	-0.0654469	0.0164468	-3.97932	7.05e-05	-0.097682	-0.0332119	0.00105539	3614	PDZ domain-containing protein 2	O15018	Cardiometabolic II
Caudate (QSM)	PDZK1	0.0219378	0.0174016	1.26068	0.207507	-0.0121687	0.0560443	0.37752	3602	Na(+)/H(+) exchange regulatory cofactor NHE-RF3	Q5T2W1	Inflammation II
Caudate (QSM)	PEAR1	-0.0198943	0.0139695	-1.42413	0.15447	-0.047274	0.00748537	0.309652	5222	Platelet endothelial aggregation receptor 1	Q5VY43	Cardiometabolic
Caudate (QSM)	PEBP1	0.0139644	0.0144116	0.968965	0.332608	-0.0142819	0.0422106	0.519089	5150	Phosphatidylethanolamine-binding protein 1	P30086	Neurology
Caudate (QSM)	PGR	-0.0375339	0.0161436	-2.325	0.0201276	-0.0691748	-0.00589303	0.0778445	3602	Progesterone receptor	P06401	Inflammation II
Caudate (QSM)	PALM2	0.0610273	0.0172008	3.54792	0.000393	0.0273142	0.0947403	0.00439817	3714	Paralemmin-2	Q8IXS6	Neurology II
Caudate (QSM)	NUP50	0.0073825	0.0162126	0.455357	0.64888	-0.0243935	0.0391585	0.794889	3614	Nuclear pore complex protein Nup50	Q9UKX7	Cardiometabolic II
Caudate (QSM)	NUDC	-0.0219505	0.0137844	-1.59241	0.111354	-0.0489675	0.00506652	0.249072	5209	Nuclear migration protein nudC	Q9Y266	Inflammation
Caudate (QSM)	NUDT10	-0.00330172	0.0163329	-0.202151	0.83981	-0.0353136	0.0287101	0.908575	3624	Diphosphoinositol polyphosphate phosphohydrolase 3-alpha	Q8NFP7	Cardiometabolic II
Caudate (QSM)	NUDT15	0.0118737	0.0163073	0.728121	0.466587	-0.020088	0.0438354	0.646623	3614	Nucleotide triphosphate diphosphatase NUDT15	Q9NV35	Cardiometabolic II
Caudate (QSM)	NUDT16	-0.0317714	0.0169132	-1.87849	0.0603929	-0.0649207	0.00137792	0.165297	3694	U8 snoRNA-decapping enzyme	Q96DE0	Oncology II
Caudate (QSM)	NUDT2	0.000913	0.0137934	0.0662062	0.947216	-0.0261214	0.0279478	0.968506	5132	Bis(5'-nucleosyl)-tetraphosphatase [asymmetrical]	P50583	Oncology
Caudate (QSM)	NUDT5	0.00694056	0.0140519	0.493925	0.62138	-0.0206006	0.0344817	0.774279	5150	ADP-sugar pyrophosphatase	Q9UKK9	Neurology
Caudate (QSM)	NUMB	-0.0295788	0.0168309	-1.75741	0.0789338	-0.0625667	0.00340918	0.198183	3602	Protein numb homolog	P49757	Inflammation II
Caudate (QSM)	NUBP1	-0.0304126	0.015622	-1.94679	0.0516366	-0.0610311	0.000206	0.148405	3700	Cytosolic Fe-S cluster assembly factor NUBP1	P53384	Oncology II
Caudate (QSM)	NXPE4	-0.00206905	0.0163697	-0.126395	0.899427	-0.0341531	0.030015	0.942012	3614	NXPE family member 4	Q6UWF7	Cardiometabolic II
Caudate (QSM)	NXPH1	-0.0258176	0.0141383	-1.82607	0.0678992	-0.0535282	0.00189305	0.179751	5047	Neurexophilin-1	P58417	Neurology
Caudate (QSM)	NXPH3	-0.0222749	0.0174682	-1.27517	0.202332	-0.0565119	0.0119621	0.371809	3602	Neurexophilin-3	O95157	Inflammation II
Caudate (QSM)	OBP2B	0.00875163	0.0165513	0.528759	0.596996	-0.0236883	0.0411915	0.753665	5108	Odorant-binding protein 2b	Q9NPH6	Neurology
Caudate (QSM)	OCLN	0.0311275	0.0175428	1.77438	0.0760834	-0.00325573	0.0655108	0.193018	3716	Occludin	Q16625	Neurology II
Caudate (QSM)	ODAM	-0.0439181	0.0147853	-2.97039	0.00298832	-0.0728967	-0.0149394	0.0209648	5042	Odontogenic ameloblast-associated protein	A1E959	Neurology
Caudate (QSM)	OFD1	0.0194947	0.016169	1.20568	0.228018	-0.0121959	0.0511854	0.402546	3659	Oral-facial-digital syndrome 1 protein	O75665	Oncology II
Caudate (QSM)	NUCB2	-0.000316	0.0140392	-0.022527	0.982028	-0.0278327	0.0272001	0.988555	5181	Nucleobindin-2	P80303	Oncology
Caudate (QSM)	NT5C3A	-0.0230845	0.013964	-1.65315	0.0983625	-0.0504534	0.00428439	0.230513	5130	Cytosolic 5'-nucleotidase 3A	Q9H0P0	Inflammation
Caudate (QSM)	NRP1	0.000802	0.0143918	0.0557413	0.95555	-0.0274051	0.0290096	0.973223	5172	Neuropilin-1	O14786	Cardiometabolic
Caudate (QSM)	NRP2	-0.0707335	0.0142581	-4.96092	7.24e-07	-0.0986789	-0.0427881	2.11e-05	5150	Neuropilin-2	O60462	Neurology
Caudate (QSM)	NRTN	0.00342717	0.0135903	0.252178	0.800914	-0.0232094	0.0300637	0.886531	5055	Neurturin	Q99748	Inflammation
Caudate (QSM)	NRXN3	-0.0262338	0.0159828	-1.64138	0.100806	-0.0575594	0.00509184	0.233429	3613	Neurexin-3	Q9Y4C0	Neurology II
Caudate (QSM)	NSFL1C	0.00569665	0.0143271	0.397614	0.690931	-0.0223839	0.0337773	0.82311	5209	NSFL1 cofactor p47	Q9UNZ2	Neurology
Caudate (QSM)	NT5C	-0.0201994	0.01636	-1.23468	0.217026	-0.0522644	0.0118656	0.389266	3728	5'(3')-deoxyribonucleotidase, cytosolic type	Q8TCD5	Cardiometabolic II
Caudate (QSM)	NT5C1A	0.0396299	0.0174811	2.26702	0.023447	0.00536759	0.0738922	0.0865553	3714	Cytosolic 5'-nucleotidase 1A	Q9BXI3	Neurology II
Caudate (QSM)	NRN1	0.00185006	0.0161947	0.114238	0.909055	-0.029891	0.0335912	0.947338	3716	Neuritin	Q9NPD7	Neurology II
Caudate (QSM)	NT5E	-0.031762	0.0137426	-2.31121	0.0208605	-0.058697	-0.00482706	0.0793813	5173	5'-nucleotidase	P21589	Oncology
Caudate (QSM)	NTF3	-0.0413179	0.0140496	-2.94087	0.00328761	-0.0688545	-0.0137813	0.0221705	5141	Neurotrophin-3	P20783	Inflammation
Caudate (QSM)	NTF4	0.008003	0.0136912	0.584535	0.558887	-0.0188313	0.0348373	0.723481	5044	Neurotrophin-4	P34130	Oncology
Caudate (QSM)	NTproBNP	-0.0375187	0.0157902	-2.37608	0.017534	-0.0684669	-0.00657058	0.070692	5167	N-terminal prohormone of brain natriuretic peptide	NTproBNP	Cardiometabolic
Caudate (QSM)	NTRK2	-0.0176009	0.01408	-1.25006	0.211334	-0.0451973	0.00999546	0.381866	5167	BDNF/NT-3 growth factors receptor	Q16620	Cardiometabolic
Caudate (QSM)	NTRK3	-0.0865419	0.0142469	-6.07444	1.33e-09	-0.114465	-0.0586185	7.94e-08	5209	NT-3 growth factor receptor	Q16288	Neurology
Caudate (QSM)	NUB1	-0.0239878	0.0139914	-1.71447	0.0865029	-0.0514104	0.00343479	0.211194	5141	NEDD8 ultimate buster 1	Q9Y5A7	Inflammation
Caudate (QSM)	OGA	-0.0426459	0.01673	-2.54907	0.0108415	-0.075436	-0.00985569	0.0526742	3698	Protein O-GlcNAcase	O60502	Oncology II
Caudate (QSM)	OGFR	0.0221911	0.0141517	1.56809	0.116922	-0.00554565	0.0499279	0.257803	5132	Opioid growth factor receptor	Q9NZT2	Oncology
Caudate (QSM)	PAEP	0.00707744	0.013553	0.522204	0.601551	-0.019486	0.0336408	0.758104	5125	Glycodelin	P09466	Neurology
Caudate (QSM)	OTUD7B	-0.0437232	0.0165948	-2.63475	0.00845514	-0.0762484	-0.0111979	0.0440975	3716	OTU domain-containing protein 7B	Q6GQQ9	Neurology II
Caudate (QSM)	OXCT1	-0.0681272	0.0169176	-4.027	5.77e-05	-0.101285	-0.0349693	0.000905	3624	Succinyl-CoA:3-ketoacid coenzyme A transferase 1, mitochondrial	P55809	Cardiometabolic II
Caudate (QSM)	OXT	0.0755547	0.0141106	5.35445	8.95e-08	0.0478984	0.103211	3.39e-06	5209	Oxytocin-neurophysin 1	P01178	Neurology
Caudate (QSM)	P4HB	-0.000905	0.0137808	-0.0656368	0.94767	-0.0279144	0.0261054	0.968567	5130	Protein disulfide-isomerase	P07237	Oncology
Caudate (QSM)	PACS2	-0.0429587	0.0170397	-2.52109	0.0117422	-0.076356	-0.00956144	0.0545108	3614	Phosphofurin acidic cluster sorting protein 2	Q86VP3	Cardiometabolic II
Caudate (QSM)	PADI2	-0.00413824	0.0136236	-0.303755	0.761327	-0.03084	0.0225635	0.860449	5055	Protein-arginine deiminase type-2	Q9Y2J8	Inflammation
Caudate (QSM)	PADI4	0.0392545	0.0143621	2.73319	0.00629443	0.0111052	0.0674038	0.0358279	5042	Protein-arginine deiminase type-4	Q9UM07	Neurology
Caudate (QSM)	OTOA	-0.00165408	0.0162277	-0.10193	0.918818	-0.0334598	0.0301516	0.951303	3618	Otoancorin	Q7RTW8	Neurology II
Caudate (QSM)	PAFAH1B3	-0.0174332	0.0159485	-1.0931	0.274423	-0.0486918	0.0138253	0.455552	3716	Platelet-activating factor acetylhydrolase IB subunit alpha1	Q15102	Neurology II
Caudate (QSM)	PAFAH2	-0.0295355	0.0165614	-1.7834	0.0746053	-0.0619952	0.0029242	0.190426	3659	Platelet-activating factor acetylhydrolase 2, cytoplasmic	Q99487	Oncology II
Caudate (QSM)	PAG1	0.0178193	0.0141584	1.25857	0.208246	-0.00993069	0.0455693	0.377981	5061	Phosphoprotein associated with glycosphingolipid-enriched microdomains 1	Q9NWQ8	Cardiometabolic
Caudate (QSM)	PAGR1	0.00558286	0.0166823	0.334657	0.737903	-0.0271139	0.0382797	0.848787	3624	PAXIP1-associated glutamate-rich protein 1	Q9BTK6	Cardiometabolic II
Caudate (QSM)	PAIP2B	-0.0344119	0.0162571	-2.11674	0.0343512	-0.0662752	-0.00254868	0.11066	3593	Polyadenylate-binding protein-interacting protein 2B	Q9ULR5	Oncology II
Caudate (QSM)	PAK4	-0.0352548	0.0143342	-2.45949	0.0139471	-0.0633493	-0.00716025	0.0611495	5047	Serine/threonine-protein kinase PAK 4	O96013	Neurology
Caudate (QSM)	PALLD	-0.00536009	0.0164781	-0.325285	0.744984	-0.0376567	0.0269365	0.85308	3602	Palladin	Q8WX93	Inflammation II
Caudate (QSM)	OTUD6B	-0.0394252	0.0170192	-2.31652	0.0205848	-0.0727822	-0.00606826	0.0789793	3698	Deubiquitinase OTUD6B	Q8N6M0	Oncology II
Caudate (QSM)	OPLAH	-0.038678	0.0166791	-2.31895	0.0204534	-0.0713683	-0.0059876	0.0789151	3624	5-oxoprolinase	O14841	Cardiometabolic II
Caudate (QSM)	OGT	-0.03102	0.0157492	-1.96963	0.0489566	-0.0618878	-0.000152	0.14324	3659	UDP-N-acetylglucosamine--peptide N-acetylglucosaminyltransferase 110 kDa subunit	O15294	Oncology II
Caudate (QSM)	OLFM4	0.0354769	0.017145	2.06923	0.0385989	0.00187329	0.0690804	0.120202	3494	Olfactomedin-4	Q6UX06	Inflammation II
Caudate (QSM)	OLR1	0.0458164	0.0141609	3.23542	0.00122239	0.0180616	0.0735713	0.0102864	5116	Oxidized low-density lipoprotein receptor 1	P78380	Cardiometabolic
Caudate (QSM)	OMD	-0.130303	0.0148093	-8.7987	1.86e-18	-0.159328	-0.101277	7.76e-16	5166	Osteomodulin	Q99983	Inflammation
Caudate (QSM)	OMG	-0.139036	0.0145268	-9.57098	1.6e-21	-0.167508	-0.110564	1.17e-18	5132	Oligodendrocyte-myelin glycoprotein	P23515	Oncology
Caudate (QSM)	OMP	0.00496704	0.0161139	0.308247	0.757913	-0.0266155	0.0365496	0.859513	3618	Olfactory marker protein	P47874	Neurology II
Caudate (QSM)	OPHN1	-0.0392959	0.0168541	-2.33153	0.0197789	-0.0723293	-0.00626245	0.0770493	3714	Oligophrenin-1	O60890	Neurology II
Caudate (QSM)	OGN	0.0721294	0.015958	4.51996	6.32e-06	0.0408523	0.103407	0.000138	5150	Mimecan	P20774	Neurology
Caudate (QSM)	OPTC	-0.0264871	0.0145662	-1.8184	0.0690618	-0.0550362	0.00206206	0.181349	5132	Opticin	Q9UBM4	Oncology
Caudate (QSM)	ORM1	0.0151413	0.0166157	0.911262	0.362217	-0.0174249	0.0477074	0.548871	3700	Alpha-1-acid glycoprotein 1	P02763	Inflammation II
Caudate (QSM)	OSBPL2	0.0242235	0.0163858	1.47832	0.139407	-0.00789207	0.056339	0.288701	3714	Oxysterol-binding protein-related protein 2	Q9H1P3	Neurology II
Caudate (QSM)	OSCAR	0.00579235	0.0143944	0.402402	0.687405	-0.0224202	0.0340049	0.82095	5152	Osteoclast-associated immunoglobulin-like receptor	Q8IYS5	Inflammation
Caudate (QSM)	OSM	0.082233	0.0143266	5.73987	1e-08	0.0541534	0.110313	4.72e-07	5111	Oncostatin-M	P13725	Inflammation
Caudate (QSM)	OSMR	-0.0399296	0.0145439	-2.74546	0.00606364	-0.0684351	-0.0114241	0.0347855	5172	Oncostatin-M-specific receptor subunit beta	Q99650	Cardiometabolic
Caudate (QSM)	OSTN	-0.0271406	0.0163016	-1.66491	0.0960189	-0.0590911	0.00480991	0.227024	3613	Osteocrin	P61366	Neurology II
Caudate (QSM)	PALM	0.104137	0.0177276	5.87429	4.63e-09	0.0693916	0.138882	2.29e-07	3669	Paralemmin-1	O75781	Oncology II
Caudate (QSM)	PRDX6	0.00262274	0.0138751	0.189025	0.850081	-0.024572	0.0298175	0.915279	5186	Peroxiredoxin-6	P30041	Oncology
Caudate (QSM)	PRAP1	0.11355	0.0178176	6.37294	2.08e-10	0.0786285	0.148472	1.48e-08	3721	Proline-rich acidic protein 1	Q96NZ9	Cardiometabolic II
Caudate (QSM)	PRC1	-0.00241194	0.0162014	-0.148873	0.881662	-0.034166	0.0293421	0.931388	3700	Protein regulator of cytokinesis 1	O43663	Oncology II
Caudate (QSM)	PRCP	0.0983317	0.0146898	6.69387	2.41e-11	0.0695402	0.127123	2.64e-09	5166	Lysosomal Pro-X carboxypeptidase	P42785	Cardiometabolic
Caudate (QSM)	PRDX1	0.00766861	0.0132705	0.577868	0.563379	-0.0183411	0.0336783	0.728228	5017	Peroxiredoxin-1	Q06830	Neurology
Caudate (QSM)	PRDX2	0.0436924	0.0170581	2.56139	0.0104654	0.0102592	0.0771257	0.0515328	3669	Peroxiredoxin-2	P32119	Inflammation II
Caudate (QSM)	PRDX3	-0.0311138	0.013875	-2.24244	0.0249761	-0.0583082	-0.00391941	0.0907091	5055	Thioredoxin-dependent peroxide reductase, mitochondrial	P30048	Inflammation
Caudate (QSM)	PRDX5	-0.0158957	0.0137527	-1.15582	0.247808	-0.0428505	0.0110592	0.423965	5209	Peroxiredoxin-5, mitochondrial	P30044	Inflammation
Caudate (QSM)	PQBP1	0.00941457	0.0136826	0.688071	0.49144	-0.0174027	0.0362319	0.667754	5044	Polyglutamine-binding protein 1	O60828	Oncology
Caudate (QSM)	PREB	0.00526851	0.0137137	0.384179	0.700862	-0.0216098	0.0321469	0.829571	5055	Prolactin regulatory element-binding protein	Q9HCU5	Inflammation
Caudate (QSM)	PRELP	-0.0203087	0.0157066	-1.29301	0.196067	-0.0510931	0.0104756	0.365124	5144	Prolargin	P51888	Inflammation
Caudate (QSM)	PRG2	0.0147169	0.0176127	0.835585	0.403442	-0.0198033	0.0492371	0.589026	3721	Bone marrow proteoglycan	P13727	Cardiometabolic II
Caudate (QSM)	PRG3	0.0030418	0.0170007	0.178922	0.858009	-0.0302789	0.0363625	0.920099	3721	Proteoglycan 3	Q9Y2Y8	Cardiometabolic II
Caudate (QSM)	PRKAB1	-0.0303147	0.0136792	-2.21612	0.0267282	-0.0571254	-0.00350395	0.0944125	5055	5'-AMP-activated protein kinase subunit beta-1	Q9Y478	Inflammation
Caudate (QSM)	PRKAG3	-0.000463	0.0160146	-0.02893	0.976922	-0.0318514	0.0309248	0.987518	3613	5'-AMP-activated protein kinase subunit gamma-3	Q9UGI9	Neurology II
Caudate (QSM)	PRKAR1A	-0.0218169	0.0139842	-1.56011	0.118796	-0.0492255	0.0055917	0.26062	5167	cAMP-dependent protein kinase type I-alpha regulatory subunit	P10644	Cardiometabolic
Caudate (QSM)	PRAME	0.019892	0.0164878	1.20647	0.227718	-0.0124235	0.0522076	0.402546	3604	Melanoma antigen preferentially expressed in tumors	P78395	Oncology II
Caudate (QSM)	PPP1R14A	-0.0347181	0.0162036	-2.14261	0.0322094	-0.0664767	-0.00295959	0.105861	3716	Protein phosphatase 1 regulatory subunit 14A	Q96A00	Neurology II
Caudate (QSM)	PPM1A	-0.0169107	0.0135374	-1.24918	0.211657	-0.0434436	0.00962219	0.38213	5044	Protein phosphatase 1A	P35813	Oncology
Caudate (QSM)	PPM1B	-0.0173125	0.0161281	-1.07344	0.283147	-0.048923	0.014298	0.46523	3602	Protein phosphatase 1B	O75688	Inflammation II
Caudate (QSM)	PPM1F	-0.0424831	0.0168874	-2.51567	0.0119227	-0.0755817	-0.00938442	0.0549119	3728	Protein phosphatase 1F	P49593	Cardiometabolic II
Caudate (QSM)	PPME1	0.0162415	0.0142532	1.1395	0.254549	-0.0116943	0.0441773	0.432644	5132	Protein phosphatase methylesterase 1	Q9Y570	Oncology
Caudate (QSM)	PPP1CC	-0.0363072	0.0168828	-2.15055	0.031577	-0.0693969	-0.00321758	0.105025	3700	Serine/threonine-protein phosphatase PP1-gamma catalytic subunit	P36873	Oncology II
Caudate (QSM)	PPP1R12A	-0.0275043	0.013958	-1.97051	0.0488335	-0.0548614	-0.000147	0.143023	5173	Protein phosphatase 1 regulatory subunit 12A	O14974	Oncology
Caudate (QSM)	PPP1R12B	-0.0191175	0.0160964	-1.18769	0.235034	-0.0506659	0.0124309	0.41145	3659	Protein phosphatase 1 regulatory subunit 12B	O60237	Oncology II
Caudate (QSM)	PPL	0.00313304	0.0170315	0.183956	0.854059	-0.0302481	0.0365142	0.917869	3602	Periplakin	O60437	Inflammation II
Caudate (QSM)	PPP1R14D	0.000301	0.0161657	0.018615	0.985149	-0.0313833	0.0319851	0.990577	3716	Protein phosphatase 1 regulatory subunit 14D	Q9NXH3	Neurology II
Caudate (QSM)	PPP1R2	-0.0243705	0.013994	-1.7415	0.0816565	-0.0517982	0.00305724	0.203098	5167	Protein phosphatase inhibitor 2	P41236	Cardiometabolic
Caudate (QSM)	PPP1R9B	-0.0347306	0.0136999	-2.53509	0.0112709	-0.061582	-0.00787924	0.0533768	5209	Neurabin-2	Q96SB3	Inflammation
Caudate (QSM)	PPP2R5A	-0.048009	0.0171037	-2.80694	0.00502782	-0.0815316	-0.0144864	0.030575	3698	Serine/threonine-protein phosphatase 2A 56 kDa regulatory subunit alpha isoform	Q15172	Oncology II
Caudate (QSM)	PPP3R1	-0.00147075	0.0139698	-0.105281	0.916157	-0.0288512	0.0259096	0.949993	5125	Calcineurin subunit B type 1	P63098	Neurology
Caudate (QSM)	PPT1	0.0123064	0.0159463	0.77174	0.44032	-0.0189477	0.0435604	0.62233	3613	Palmitoyl-protein thioesterase 1	P50897	Neurology II
Caudate (QSM)	PPY	0.0314285	0.0142602	2.20394	0.0275734	0.00347908	0.0593779	0.0959645	5133	Pancreatic prohormone	P01298	Oncology
Caudate (QSM)	PRKAR2A	-0.034683	0.0166544	-2.08251	0.037365	-0.0673251	-0.0020409	0.117444	3711	cAMP-dependent protein kinase type II-alpha regulatory subunit	P13861	Neurology II
Caudate (QSM)	PRKCQ	-0.0142101	0.0134851	-1.05376	0.292045	-0.0406405	0.0122203	0.474816	5055	Protein kinase C theta type	Q04759	Inflammation
Caudate (QSM)	PSIP1	0.0113992	0.0141807	0.803852	0.42152	-0.0163945	0.0391928	0.606026	5141	PC4 and SFRS1-interacting protein	O75475	Inflammation
Caudate (QSM)	PRTG	-0.0141842	0.0138856	-1.02151	0.307063	-0.0413994	0.013031	0.49238	5186	Protogenin	Q2VWP7	Oncology
Caudate (QSM)	PRTN3	0.0380658	0.014005	2.71803	0.0065898	0.0106166	0.0655151	0.0369332	5055	Myeloblastin	P24158	Cardiometabolic
Caudate (QSM)	PRUNE2	0.0109464	0.0161867	0.676259	0.49892	-0.0207789	0.0426717	0.674153	3659	Protein prune homolog 2	Q8WUY3	Oncology II
Caudate (QSM)	PSAP	-0.00541066	0.0177278	-0.305207	0.760226	-0.0401566	0.0293353	0.860077	3684	Prosaposin	P07602	Cardiometabolic II
Caudate (QSM)	PSAPL1	0.0135547	0.0169	0.80205	0.422576	-0.0195688	0.0466782	0.606946	3698	Proactivator polypeptide-like 1	Q6NUJ1	Oncology II
Caudate (QSM)	PSCA	0.0167252	0.0167821	0.99661	0.319019	-0.0161671	0.0496175	0.503533	3698	Prostate stem cell antigen	O43653	Oncology II
Caudate (QSM)	PSG1	-0.0312445	0.0145408	-2.14874	0.0317016	-0.0597439	-0.00274502	0.105163	5125	Pregnancy-specific beta-1-glycoprotein 1	P11464	Neurology
Caudate (QSM)	PRSS8	0.105462	0.0159458	6.61382	4.13e-11	0.0742094	0.136716	3.89e-09	5129	Prostasin	Q16651	Inflammation
Caudate (QSM)	PSMA1	0.00679021	0.0132781	0.511383	0.609105	-0.0192344	0.0328149	0.764984	5044	Proteasome subunit alpha type-1	P25786	Oncology
Caudate (QSM)	PSMC3	-0.0110385	0.0161838	-0.682068	0.49524	-0.0427581	0.0206812	0.670907	3604	26S proteasome regulatory subunit 6A	P17980	Oncology II
Caudate (QSM)	PSMD1	-0.00874983	0.0164361	-0.532354	0.594513	-0.040964	0.0234644	0.752242	3716	26S proteasome non-ATPase regulatory subunit 1	Q99460	Neurology II
Caudate (QSM)	PSMD5	0.012022	0.0163648	0.734626	0.462616	-0.0200524	0.0440963	0.642338	3613	26S proteasome non-ATPase regulatory subunit 5	Q16401	Neurology II
Caudate (QSM)	PSMD9	0.0464261	0.0144882	3.2044	0.00136179	0.0180296	0.0748225	0.0111697	5132	26S proteasome non-ATPase regulatory subunit 9	O00233	Oncology
Caudate (QSM)	PSME1	0.0343021	0.0143203	2.39535	0.0166404	0.00623485	0.0623693	0.0688243	5122	Proteasome activator complex subunit 1	Q06323	Neurology
Caudate (QSM)	PSME2	0.0299186	0.0144616	2.06883	0.0386128	0.00157435	0.0582628	0.120202	5103	Proteasome activator complex subunit 2	Q9UL46	Neurology
Caudate (QSM)	PRTFDC1	-0.0318348	0.0140279	-2.26938	0.0232873	-0.0593291	-0.00434052	0.0860745	5047	Phosphoribosyltransferase domain-containing protein 1	Q9NRG1	Neurology
Caudate (QSM)	PROS1	0.0339328	0.0167622	2.02436	0.0430049	0.00107945	0.0667862	0.130807	3715	Vitamin K-dependent protein S	P07225	Inflammation II
Caudate (QSM)	PRKG1	-0.0441105	0.017049	-2.58728	0.00971239	-0.0775258	-0.0106952	0.0487967	3632	cGMP-dependent protein kinase 1	Q13976	Inflammation II
Caudate (QSM)	PRKRA	0.0141218	0.0139799	1.01015	0.31247	-0.0132782	0.0415219	0.496957	5044	Interferon-inducible double-stranded RNA-dependent protein kinase activator A	O75569	Oncology
Caudate (QSM)	PRL	-0.0317078	0.0144458	-2.19495	0.0282116	-0.060021	-0.00339453	0.097604	5209	Prolactin	P01236	Neurology
Caudate (QSM)	PRND	0.0387149	0.0173573	2.23046	0.0257767	0.00469514	0.0727346	0.0921733	3714	Prion-like protein doppel	Q9UKY0	Neurology II
Caudate (QSM)	PROC	0.00687162	0.0139808	0.491506	0.62309	-0.0205302	0.0342734	0.774279	5164	Vitamin K-dependent protein C	P04070	Cardiometabolic
Caudate (QSM)	PROCR	-0.0095879	0.0163868	-0.585099	0.558518	-0.0417055	0.0225297	0.723481	3614	Endothelial protein C receptor	Q9UNN8	Cardiometabolic II
Caudate (QSM)	PROK1	0.0452869	0.0175096	2.5864	0.00972592	0.0109686	0.0796051	0.0487967	5141	Prokineticin-1	P58294	Inflammation
Caudate (QSM)	PRKD2	-0.0225366	0.0163953	-1.37458	0.169348	-0.0546708	0.00959754	0.32835	3614	Serine/threonine-protein kinase D2	Q9BZL6	Cardiometabolic II
Caudate (QSM)	PRR4	-0.0319136	0.0169199	-1.88616	0.0593543	-0.065076	0.00124876	0.164061	3608	Proline-rich protein 4	Q16378	Inflammation II
Caudate (QSM)	PRR5	-0.00454132	0.0162338	-0.279746	0.779689	-0.0363589	0.0272763	0.873634	3602	Proline-rich protein 5	P85299	Inflammation II
Caudate (QSM)	PRRT3	0.0450507	0.017897	2.51722	0.0118715	0.00997329	0.0801282	0.0548585	3624	Proline-rich transmembrane protein 3	Q5FWE3	Cardiometabolic II
Caudate (QSM)	PRSS2	-0.0151329	0.014721	-1.02798	0.304008	-0.0439855	0.0137197	0.488286	5166	Trypsin-2	P07478	Cardiometabolic
Caudate (QSM)	PRSS22	-0.00691214	0.0170813	-0.40466	0.685752	-0.040391	0.0265667	0.820317	3602	Brain-specific serine protease 4	Q9GZN4	Inflammation II
Caudate (QSM)	PRSS27	-0.0221993	0.0141008	-1.57433	0.115473	-0.0498363	0.00543772	0.255827	5155	Serine protease 27	Q9BQR3	Cardiometabolic
Caudate (QSM)	PRSS53	-0.0471263	0.0163467	-2.88293	0.00396281	-0.0791653	-0.0150874	0.0254317	3714	Serine protease 53	Q2L4Q9	Neurology II
Caudate (QSM)	PSMG3	0.0361572	0.0144785	2.49731	0.0125451	0.00777997	0.0645345	0.056785	5141	Proteasome assembly chaperone 3	Q9BT73	Inflammation
Caudate (QSM)	PPIF	-0.0338993	0.0167728	-2.02109	0.0433425	-0.0667733	-0.00102526	0.131438	3721	Peptidyl-prolyl cis-trans isomerase F, mitochondrial	P30405	Cardiometabolic II
Caudate (QSM)	PLA2G7	0.0412714	0.0147856	2.79133	0.00526861	0.0122922	0.0702506	0.03159	5150	Platelet-activating factor acetylhydrolase	Q13093	Neurology
Caudate (QSM)	PKLR	0.0432344	0.0142258	3.03916	0.00238438	0.0153524	0.0711164	0.0176263	5151	Pyruvate kinase PKLR	P30613	Inflammation
Caudate (QSM)	PKN3	-0.0310807	0.0160225	-1.93981	0.0524797	-0.0624842	0.000323	0.150531	3659	Serine/threonine-protein kinase N3	Q6P5Z2	Oncology II
Caudate (QSM)	PLA2G10	-0.057206	0.0144959	-3.94637	8.04e-05	-0.0856174	-0.0287946	0.00117404	5125	Group 10 secretory phospholipase A2	O15496	Neurology
Caudate (QSM)	PLA2G15	0.0431769	0.0144492	2.98818	0.00281969	0.014857	0.0714969	0.0199842	5173	Phospholipase A2 group XV	Q8NCC3	Oncology
Caudate (QSM)	PLA2G1B	-0.0652548	0.014771	-4.41778	1.02e-05	-0.0942054	-0.0363043	0.000204	5212	Phospholipase A2	P04054	Cardiometabolic
Caudate (QSM)	PLA2G2A	0.0036078	0.0141034	0.255812	0.798106	-0.0240343	0.0312499	0.885549	5144	Phospholipase A2, membrane associated	P14555	Cardiometabolic
Caudate (QSM)	PLA2G4A	-0.0334056	0.0141499	-2.36083	0.0182713	-0.061139	-0.00567222	0.072391	5166	Cytosolic phospholipase A2	P47712	Inflammation
Caudate (QSM)	PKD1	-0.0708854	0.0183554	-3.86183	0.000114	-0.106861	-0.0349095	0.00159163	3728	Polycystin-1	P98161	Cardiometabolic II
Caudate (QSM)	PLAT	0.0905726	0.0150164	6.03156	1.74e-09	0.0611409	0.120004	9.94e-08	5209	Tissue-type plasminogen activator	P00750	Cardiometabolic
Caudate (QSM)	PLAU	-0.0343796	0.0145265	-2.36668	0.0179853	-0.0628509	-0.00590818	0.0715493	5150	Urokinase-type plasminogen activator	P00749	Neurology
Caudate (QSM)	PLAUR	0.0702153	0.0154638	4.54062	5.74e-06	0.0399068	0.100524	0.000127	5117	Urokinase plasminogen activator surface receptor	Q03405	Inflammation
Caudate (QSM)	PLB1	-0.0356212	0.0166568	-2.13854	0.0325383	-0.068268	-0.00297454	0.106635	3714	Phospholipase B1, membrane-associated	Q6P1J6	Neurology II
Caudate (QSM)	PLCB1	-0.0131665	0.0161936	-0.813071	0.416232	-0.0449054	0.0185723	0.601979	3602	1-phosphatidylinositol 4,5-bisphosphate phosphodiesterase beta-1	Q9NQ66	Inflammation II
Caudate (QSM)	PLCB2	-0.0463512	0.0168724	-2.74717	0.00604051	-0.0794204	-0.013282	0.0347855	3714	1-phosphatidylinositol 4,5-bisphosphate phosphodiesterase beta-2	Q00722	Neurology II
Caudate (QSM)	PLEKHO1	-0.0418415	0.0167229	-2.50205	0.0123906	-0.0746177	-0.00906525	0.0564862	3714	Pleckstrin homology domain-containing family O member 1	Q53GL0	Neurology II
Caudate (QSM)	PKD2	-0.00789288	0.0164165	-0.48079	0.630695	-0.0400686	0.0242829	0.779691	3614	Polycystin-2	Q13563	Cardiometabolic II
Caudate (QSM)	PIGR	0.0552205	0.0148626	3.71539	0.000205	0.0260902	0.0843507	0.00260359	5099	Polymeric immunoglobulin receptor	P01833	Neurology
Caudate (QSM)	PHLDB1	0.0161928	0.0166285	0.973798	0.330221	-0.0163984	0.0487839	0.517022	3698	Pleckstrin homology-like domain family B member 1	Q86UU1	Oncology II
Caudate (QSM)	PHLDB2	0.00243405	0.0166258	0.146402	0.883612	-0.0301518	0.0350199	0.932471	3604	Pleckstrin homology-like domain family B member 2	Q86SQ0	Oncology II
Caudate (QSM)	PHOSPHO1	0.0508239	0.0147681	3.44147	0.000583	0.021879	0.0797689	0.00564244	5125	Phosphoethanolamine/phosphocholine phosphatase	Q8TCT1	Neurology
Caudate (QSM)	PHYKPL	-0.0627155	0.0170298	-3.68269	0.000234	-0.0960932	-0.0293377	0.00289738	3632	5-phosphohydroxy-L-lysine phospho-lyase	Q8IUZ5	Inflammation II
Caudate (QSM)	PI16	0.0313414	0.0173567	1.80572	0.0710434	-0.00267717	0.0653599	0.18489	3726	Peptidase inhibitor 16	Q6UXB8	Inflammation II
Caudate (QSM)	PI3	0.0229928	0.0152895	1.50383	0.132687	-0.00697404	0.0529597	0.279745	5088	Elafin	P19957	Cardiometabolic
Caudate (QSM)	PIBF1	-0.0300138	0.0166656	-1.80095	0.0717932	-0.0626777	0.00265014	0.185601	3716	Progesterone-induced-blocking factor 1, Isoform 4	Q8WXW3-4	Neurology II
Caudate (QSM)	PHACTR2	-0.0398068	0.0167705	-2.37362	0.0176658	-0.0726764	-0.00693718	0.0708571	3716	Phosphatase and actin regulator 2	O75167	Neurology II
Caudate (QSM)	PIK3AP1	0.0234239	0.0141766	1.6523	0.0985356	-0.00436168	0.0512095	0.230733	5141	Phosphoinositide 3-kinase adapter protein 1	Q6ZUJ8	Inflammation
Caudate (QSM)	PIK3IP1	0.0516015	0.0156695	3.29312	0.000998	0.0208899	0.0823131	0.00873568	5150	Phosphoinositide-3-kinase-interacting protein 1	Q96FE7	Neurology
Caudate (QSM)	PIKFYVE	-0.0282485	0.0168153	-1.67993	0.0930588	-0.0612059	0.0047089	0.222549	3602	1-phosphatidylinositol 3-phosphate 5-kinase	Q9Y2I7	Inflammation II
Caudate (QSM)	PILRA	0.0562746	0.0149577	3.76226	0.00017	0.0269581	0.0855911	0.00220955	5150	Paired immunoglobulin-like type 2 receptor alpha	Q9UKJ1	Neurology
Caudate (QSM)	PILRB	0.0513675	0.0149331	3.43984	0.000587	0.0220991	0.0806359	0.00565398	5167	Paired immunoglobulin-like type 2 receptor beta	Q9UKJ0	Cardiometabolic
Caudate (QSM)	PINLYP	0.0187984	0.0167897	1.11964	0.262942	-0.0141088	0.0517057	0.442531	3632	phospholipase A2 inhibitor and Ly6/PLAUR domain-containing protein	A6NC86	Inflammation II
Caudate (QSM)	PITHD1	-0.0124553	0.0162706	-0.76551	0.444019	-0.0443451	0.0194345	0.625775	3593	PITH domain-containing protein 1	Q9GZP4	Oncology II
Caudate (QSM)	PLG	-0.00418054	0.0167975	-0.248879	0.803468	-0.037103	0.0287419	0.887027	3627	Plasminogen	P00747	Inflammation II
Caudate (QSM)	PLIN1	0.0208809	0.0137428	1.51941	0.128723	-0.00605445	0.0478162	0.274021	5047	Perilipin-1	O60240	Neurology
Caudate (QSM)	POMC	-0.00108553	0.01763	-0.0615729	0.950906	-0.0356397	0.0334687	0.970177	3624	Pro-opiomelanocortin	P01189	Cardiometabolic II
Caudate (QSM)	PNMA2	-0.00289494	0.0160517	-0.180351	0.856887	-0.0343558	0.0285659	0.919894	3618	Paraneoplastic antigen Ma2	Q9UL42	Neurology II
Caudate (QSM)	PNPT1	-0.0312305	0.0135012	-2.31316	0.020754	-0.0576925	-0.00476858	0.079218	5055	Polyribonucleotide nucleotidyltransferase 1, mitochondrial	Q8TCS8	Inflammation
Caudate (QSM)	PODXL	-0.00294297	0.0138082	-0.213132	0.831232	-0.0300065	0.0241206	0.90352	5132	Podocalyxin	O00592	Oncology
Caudate (QSM)	PODXL2	-0.0571487	0.0143509	-3.98225	6.92e-05	-0.0852759	-0.0290216	0.00104707	5173	Podocalyxin-like protein 2	Q9NZ53	Oncology
Caudate (QSM)	POF1B	0.00147085	0.0169375	0.08684	0.930804	-0.031726	0.0346677	0.958035	3602	Protein POF1B	Q8WVV4	Inflammation II
Caudate (QSM)	POLR2A	-0.0301225	0.0163458	-1.84283	0.0654364	-0.0621597	0.00191463	0.174918	3602	DNA-directed RNA polymerase II subunit RPB1	P24928	Inflammation II
Caudate (QSM)	POLR2F	0.0287994	0.0143632	2.00509	0.0450065	0.000648	0.0569507	0.134872	5132	DNA-directed RNA polymerases I, II, and III subunit RPABC2	P61218	Oncology
Caudate (QSM)	PNLIPRP2	-0.0232799	0.0135498	-1.7181	0.0858382	-0.0498371	0.00327716	0.210979	5144	Pancreatic lipase-related protein 2	P54317	Inflammation
Caudate (QSM)	PON1	-0.0166925	0.0165737	-1.00717	0.31392	-0.0491764	0.0157914	0.498991	3726	Serum paraoxonase/arylesterase 1	P27169	Inflammation II
Caudate (QSM)	PON2	0.01439	0.0141113	1.01975	0.307897	-0.0132677	0.0420477	0.493157	5061	Serum paraoxonase/arylesterase 2	Q15165	Cardiometabolic
Caudate (QSM)	PON3	-0.0712223	0.0145017	-4.9113	9.33e-07	-0.0996451	-0.0427994	2.64e-05	5166	Serum paraoxonase/lactonase 3	Q15166	Inflammation
Caudate (QSM)	POSTN	0.0457562	0.0166589	2.74665	0.00604996	0.0131053	0.0784071	0.0347855	3721	Periostin	Q15063	Cardiometabolic II
Caudate (QSM)	PPBP	-0.0195534	0.0165711	-1.17997	0.238088	-0.0520321	0.0129253	0.414481	3687	Platelet basic protein	P02775	Inflammation II
Caudate (QSM)	PPCDC	-0.0183846	0.0140719	-1.30648	0.191448	-0.045965	0.0091958	0.358812	5209	Phosphopantothenoylcysteine decarboxylase	Q96CD2	Neurology
Caudate (QSM)	PPIB	-0.029007	0.0139619	-2.07759	0.0377968	-0.0563717	-0.00164224	0.118674	5178	Peptidyl-prolyl cis-trans isomerase B	P23284	Cardiometabolic
Caudate (QSM)	PNMA1	-0.0455332	0.0165808	-2.74614	0.00606018	-0.078031	-0.0130354	0.0347855	3624	Paraneoplastic antigen Ma1	Q8ND90	Cardiometabolic II
Caudate (QSM)	PLXNB3	-0.0579047	0.013867	-4.17571	3.02e-05	-0.0850835	-0.0307258	0.000507	5155	Plexin-B3	Q9ULL4	Cardiometabolic
Caudate (QSM)	PLPBP	-0.0165917	0.014236	-1.16547	0.243883	-0.0444938	0.0113105	0.419893	5167	Pyridoxal phosphate homeostasis protein	O94903	Cardiometabolic
Caudate (QSM)	PLSCR3	-0.034335	0.0161145	-2.13068	0.0331816	-0.0659189	-0.00275103	0.108457	3705	Phospholipid scramblase 3	Q9NRY6	Neurology II
Caudate (QSM)	PLTP	-0.0661634	0.0143149	-4.62199	3.89e-06	-0.0942202	-0.0381067	9.02e-05	5211	Phospholipid transfer protein	P55058	Cardiometabolic
Caudate (QSM)	PLXDC1	-0.0239929	0.0137684	-1.74261	0.0814635	-0.0509785	0.00299265	0.202791	5044	Plexin domain-containing protein 1	Q8IUK5	Oncology
Caudate (QSM)	PLXDC2	0.00184083	0.0164878	0.111648	0.911109	-0.0304746	0.0341563	0.948455	3714	Plexin domain-containing protein 2	Q6UX71	Neurology II
Caudate (QSM)	PLXNA4	-0.0193442	0.0138411	-1.39759	0.162297	-0.0464723	0.00778389	0.319991	5141	Plexin-A4	Q9HCM2	Inflammation
Caudate (QSM)	PLXNB2	-0.00176794	0.0145034	-0.121899	0.902984	-0.030194	0.0266582	0.943735	5203	Plexin-B2	O15031	Cardiometabolic
Caudate (QSM)	PLIN3	-0.0144233	0.0138693	-1.03995	0.298414	-0.0416067	0.01276	0.481686	5167	Perilipin-3	O60664	Cardiometabolic
Caudate (QSM)	PM20D1	-0.0318174	0.0136505	-2.33086	0.0197994	-0.0585719	-0.00506291	0.0770493	5150	N-fatty-acyl-amino acid synthase/hydrolase PM20D1	Q6GTS8	Cardiometabolic
Caudate (QSM)	PMCH	-0.0236885	0.0163302	-1.45059	0.146981	-0.0556951	0.00831816	0.30041	3614	Pro-MCH	P20382	Cardiometabolic II
Caudate (QSM)	PMM2	-0.0349951	0.0171055	-2.04584	0.0408445	-0.0685212	-0.00146902	0.125672	3614	Phosphomannomutase 2	O15305	Cardiometabolic II
Caudate (QSM)	PMS1	-0.00493391	0.0161396	-0.305702	0.759849	-0.0365669	0.0266991	0.859984	3613	PMS1 protein homolog 1	P54277	Neurology II
Caudate (QSM)	PMVK	-0.0311563	0.0140924	-2.21086	0.0270906	-0.0587769	-0.00353571	0.0950923	5039	Phosphomevalonate kinase	Q15126	Neurology
Caudate (QSM)	PNLIP	-0.0230033	0.0165828	-1.38718	0.165471	-0.055505	0.00949836	0.323626	3726	Pancreatic triacylglycerol lipase	P16233	Inflammation II
Caudate (QSM)	PNLIPRP1	0.0112598	0.0168081	0.669901	0.502963	-0.0216835	0.044203	0.677422	3714	Inactive pancreatic lipase-related protein 1	P54315	Neurology II
Caudate (QSM)	PPIE	-0.00778286	0.0162865	-0.477873	0.632769	-0.0397037	0.024138	0.780602	3659	Peptidyl-prolyl cis-trans isomerase E	Q9UNP9	Oncology II
Caudate (QSM)	NRGN	-0.0370747	0.0167691	-2.21089	0.0271043	-0.0699416	-0.00420784	0.0950923	3726	Neurogranin	Q92686	Inflammation II
Caudate (QSM)	MFGE8	0.0136118	0.0142023	0.958419	0.337897	-0.0142243	0.0414478	0.522871	5150	Lactadherin	Q08431	Neurology
Caudate (QSM)	METAP1	-0.0230163	0.013482	-1.70719	0.0878482	-0.0494405	0.00340787	0.213231	5047	Methionine aminopeptidase 1	P53582	Neurology
Caudate (QSM)	METAP1D	-0.0324612	0.0136632	-2.3758	0.0175475	-0.0592406	-0.00568169	0.070692	5141	Methionine aminopeptidase 1D, mitochondrial	Q6UB28	Inflammation
Caudate (QSM)	METAP2	-0.0379527	0.013928	-2.72492	0.00645347	-0.065251	-0.0106543	0.036449	5184	Methionine aminopeptidase 2	P50579	Oncology
Caudate (QSM)	MFAP3	0.00909394	0.0137526	0.661254	0.50848	-0.0178606	0.0360485	0.682648	5061	Microfibril-associated glycoprotein 3	P55082	Cardiometabolic
Caudate (QSM)	MFAP3L	-0.0163519	0.015877	-1.02991	0.303122	-0.0474702	0.0147664	0.48713	3613	Microfibrillar-associated protein 3-like	O75121	Neurology II
Caudate (QSM)	MFAP4	-0.0398287	0.0178668	-2.2292	0.0258617	-0.074847	-0.00481047	0.0921733	3632	Microfibril-associated glycoprotein 4	P55083	Inflammation II
Caudate (QSM)	MFAP5	0.0922953	0.0142991	6.45463	1.18e-10	0.0642696	0.120321	8.86e-09	5222	Microfibrillar-associated protein 5	Q13361	Cardiometabolic
Caudate (QSM)	MESD	-0.0242279	0.014173	-1.70944	0.0874308	-0.0520065	0.00355074	0.212748	5150	LRP chaperone MESD	Q14696	Neurology
Caudate (QSM)	MGLL	-0.0370665	0.0138925	-2.66809	0.00765232	-0.0642952	-0.00983767	0.0412265	5159	Monoglyceride lipase	Q99685	Inflammation
Caudate (QSM)	MGMT	-0.0349009	0.0138965	-2.51149	0.0120529	-0.0621375	-0.00766426	0.0553372	5141	Methylated-DNA--protein-cysteine methyltransferase	P16455	Inflammation
Caudate (QSM)	MIA	-0.012404	0.0142834	-0.868422	0.385204	-0.0403989	0.0155909	0.571006	5173	Melanoma-derived growth regulatory protein	Q16674	Oncology
Caudate (QSM)	MICALL2	-0.0310757	0.0166316	-1.86848	0.0617766	-0.063673	0.0015215	0.167959	3613	MICAL-like protein 2	Q8IY33	Neurology II
Caudate (QSM)	MICB_MICA	0.0240232	0.0142389	1.68716	0.0916342	-0.00388446	0.0519308	0.22019	5141	MHC class I polypeptide-related sequence A_MHC class I polypeptide-related sequence B	Q29980_Q29983	Inflammation
Caudate (QSM)	MIF	-0.0166975	0.0140694	-1.18679	0.235364	-0.044273	0.010878	0.411781	5144	Macrophage migration inhibitory factor	P14174	Neurology
Caudate (QSM)	MILR1	-0.015077	0.0142719	-1.05642	0.290829	-0.0430494	0.0128953	0.473632	5055	Allergin-1	Q7Z6M3	Inflammation
Caudate (QSM)	MET	-0.021724	0.0142957	-1.51961	0.12867	-0.049743	0.00629513	0.274021	5162	Hepatocyte growth factor receptor	P08581	Cardiometabolic
Caudate (QSM)	MEGF11	-0.011903	0.0164597	-0.723161	0.469628	-0.0441635	0.0203574	0.648989	3614	Multiple epidermal growth factor-like domains protein 11	A6BM72	Cardiometabolic II
Caudate (QSM)	MDH1	-0.0210634	0.0168058	-1.25334	0.210163	-0.0540022	0.0118754	0.379984	3702	Malate dehydrogenase, cytoplasmic	P40925	Inflammation II
Caudate (QSM)	MDK	-0.0127025	0.013999	-0.907389	0.364244	-0.04014	0.014735	0.550229	5131	Midkine	P21741	Oncology
Caudate (QSM)	MDM1	-0.0155824	0.0162567	-0.958517	0.337867	-0.047445	0.0162803	0.522871	3613	Nuclear protein MDM1	Q8TC05	Neurology II
Caudate (QSM)	MECR	-0.0524982	0.0169004	-3.10633	0.00190902	-0.0856223	-0.019374	0.0146693	3624	Enoyl-[acyl-carrier-protein] reductase, mitochondrial	Q9BV79	Cardiometabolic II
Caudate (QSM)	MED18	-0.0268904	0.0141457	-1.90096	0.0573642	-0.0546155	0.000835	0.160299	5044	Mediator of RNA polymerase II transcription subunit 18	Q9BUE0	Oncology
Caudate (QSM)	MED21	-0.010227	0.0159775	-0.640086	0.522157	-0.0415422	0.0210883	0.693045	3614	Mediator of RNA polymerase II transcription subunit 21	Q13503	Cardiometabolic II
Caudate (QSM)	MEGF10	-0.0308338	0.0137179	-2.24771	0.0246372	-0.0577203	-0.00394725	0.0899975	5144	Multiple epidermal growth factor-like domains protein 10	Q96KG7	Inflammation
Caudate (QSM)	MDGA1	-0.0238991	0.0144886	-1.64951	0.0991052	-0.0522962	0.00449807	0.231165	5125	MAM domain-containing glycosylphosphatidylinositol anchor protein 1	Q8NFP4	Neurology
Caudate (QSM)	MEGF9	0.0710221	0.0135387	5.24584	1.62e-07	0.0444867	0.0975576	5.83e-06	5209	Multiple epidermal growth factor-like domains protein 9	Q9H1U4	Cardiometabolic
Caudate (QSM)	MELTF	-0.0585865	0.0167895	-3.48947	0.00049	-0.0914933	-0.0256797	0.00505231	3728	Melanotransferrin	P08582	Cardiometabolic II
Caudate (QSM)	MENT	-0.0250719	0.0181833	-1.37884	0.168029	-0.0607106	0.0105667	0.326878	3632	Protein MENT	Q9BUN1	Inflammation II
Caudate (QSM)	MEP1A	0.0473661	0.0170649	2.77565	0.00553715	0.0139195	0.0808127	0.0327297	3698	Meprin A subunit alpha	Q16819	Oncology II
Caudate (QSM)	MEP1B	0.0580118	0.013695	4.23597	2.32e-05	0.03117	0.0848536	0.00041	5167	Meprin A subunit beta	Q16820	Cardiometabolic
Caudate (QSM)	MEPE	0.0416155	0.0152682	2.72563	0.00643967	0.0116904	0.0715406	0.0364415	5144	Matrix extracellular phosphoglycoprotein	Q9NQ76	Inflammation
Caudate (QSM)	MERTK	0.0422461	0.0146363	2.88638	0.00391312	0.0135593	0.0709328	0.0252237	5209	Tyrosine-protein kinase Mer	Q12866	Inflammation
Caudate (QSM)	MINDY1	-0.0492655	0.0166241	-2.96349	0.00306127	-0.0818482	-0.0166827	0.0211736	3700	Ubiquitin carboxyl-terminal hydrolase MINDY-1	Q8N5J2	Oncology II
Caudate (QSM)	MINK1	-0.0386069	0.0166729	-2.31555	0.0206374	-0.0712851	-0.00592866	0.0789793	3714	Misshapen-like kinase 1	Q8N4C8	Neurology II
Caudate (QSM)	MPI	-0.0111439	0.0140098	-0.795436	0.426397	-0.0386026	0.0163148	0.609009	5132	Mannose-6-phosphate isomerase	P34949	Oncology
Caudate (QSM)	MOCS2	-0.0336849	0.0166748	-2.0201	0.0434464	-0.066367	-0.00100283	0.131601	3632	Molybdopterin synthase catalytic subunit	O96007	Inflammation II
Caudate (QSM)	MOG	-0.0641209	0.015234	-4.20907	2.61e-05	-0.093979	-0.0342629	0.000451	5186	Myelin-oligodendrocyte glycoprotein	Q16653	Oncology
Caudate (QSM)	MORC3	0.00704251	0.0161633	0.435708	0.663074	-0.0246371	0.0387221	0.803392	3714	MORC family CW-type zinc finger protein 3	Q14149	Neurology II
Caudate (QSM)	MORF4L1	0.0119363	0.0160255	0.744832	0.456422	-0.0194732	0.0433458	0.63604	3659	Mortality factor 4-like protein 1	Q9UBU8	Oncology II
Caudate (QSM)	MORF4L2	-0.0233788	0.0161891	-1.44411	0.148795	-0.0551088	0.00835118	0.302564	3604	Mortality factor 4-like protein 2	Q15014	Oncology II
Caudate (QSM)	MORN4	0.00125803	0.0162908	0.0772235	0.93845	-0.0306714	0.0331875	0.962175	3604	MORN repeat-containing protein 4	Q8NDC4	Oncology II
Caudate (QSM)	MPHOSPH8	-0.0271244	0.0140485	-1.93078	0.053567	-0.054659	0.00041	0.152899	5061	M-phase phosphoprotein 8	Q99549	Cardiometabolic
Caudate (QSM)	MNAT1	-0.0123969	0.0162219	-0.764207	0.444793	-0.0441913	0.0193975	0.625775	3659	CDK-activating kinase assembly factor MAT1	P51948	Oncology II
Caudate (QSM)	MPIG6B	-0.0223757	0.0136611	-1.63791	0.101502	-0.049151	0.00439961	0.234482	5159	Megakaryocyte and platelet inhibitory receptor G6b	O95866	Inflammation
Caudate (QSM)	MPO	0.0373413	0.0139315	2.68036	0.00737785	0.0100362	0.0646465	0.040419	5150	Myeloperoxidase	P05164	Neurology
Caudate (QSM)	MPRIP	0.00127691	0.0163502	0.0780979	0.937754	-0.0307688	0.0333226	0.962137	3690	Myosin phosphatase Rho-interacting protein	Q6WCQ1	Oncology II
Caudate (QSM)	MRC1	0.015494	0.0176579	0.877457	0.380296	-0.0191148	0.0501028	0.566563	3726	Macrophage mannose receptor 1	P22897	Inflammation II
Caudate (QSM)	MRI1	0.00239592	0.0167079	0.1434	0.885982	-0.030351	0.0351428	0.934297	3613	Methylthioribose-1-phosphate isomerase	Q9BV20	Neurology II
Caudate (QSM)	MRPL24	-0.0215047	0.0163016	-1.31918	0.187194	-0.0534554	0.0104459	0.353105	3614	39S ribosomal protein L24, mitochondrial	Q96A35	Cardiometabolic II
Caudate (QSM)	MRPL28	0.00710896	0.0159081	0.446876	0.654991	-0.0240704	0.0382883	0.798769	3716	39S ribosomal protein L28, mitochondrial	Q13084	Neurology II
Caudate (QSM)	MNDA	0.0372621	0.0143618	2.59453	0.00949907	0.0091135	0.0654106	0.0479884	5142	Myeloid cell nuclear differentiation antigen	P41218	Cardiometabolic
Caudate (QSM)	MMP13	-0.00831079	0.0136586	-0.608467	0.542906	-0.0350811	0.0184595	0.709935	5047	Collagenase 3	P45452	Neurology
Caudate (QSM)	MKI67	-0.0114834	0.0166095	-0.691375	0.489375	-0.0440374	0.0210706	0.666338	3602	Proliferation marker protein Ki-67	P46013	Inflammation II
Caudate (QSM)	MLLT1	0.0139732	0.0159596	0.875538	0.38134	-0.017307	0.0452535	0.567745	3604	Protein ENL	Q03111	Oncology II
Caudate (QSM)	MLN	0.0183106	0.0148053	1.23676	0.216231	-0.0107072	0.0473284	0.38879	5141	Promotilin	P12872	Inflammation
Caudate (QSM)	MME	0.0337991	0.0145941	2.31595	0.0206007	0.00519523	0.062403	0.0789793	5132	Neprilysin	P08473	Oncology
Caudate (QSM)	MMP1	0.00582218	0.0145145	0.401128	0.688343	-0.0226257	0.0342701	0.82126	4992	Interstitial collagenase	P03956	Inflammation
Caudate (QSM)	MMP10	-0.0201241	0.0138071	-1.45752	0.145035	-0.0471854	0.00693729	0.297405	5134	Stromelysin-2	P09238	Inflammation
Caudate (QSM)	MMP12	0.0102634	0.0156619	0.655313	0.512296	-0.0204333	0.0409601	0.685649	5158	Macrophage metalloelastase	P39900	Oncology
Caudate (QSM)	MITD1	-0.0277681	0.0140462	-1.97691	0.048106	-0.0552982	-0.000238	0.141175	5125	MIT domain-containing protein 1	Q8WV92	Neurology
Caudate (QSM)	MMP15	-0.0143388	0.0162587	-0.881916	0.377879	-0.0462053	0.0175276	0.563826	3728	Matrix metalloproteinase-15	P51511	Cardiometabolic II
Caudate (QSM)	MMP3	0.00302336	0.0188941	0.160017	0.872874	-0.0340083	0.040055	0.927508	5150	Stromelysin-1	P08254	Neurology
Caudate (QSM)	MMP7	-0.0218392	0.0144947	-1.5067	0.131949	-0.0502482	0.00656985	0.278591	5056	Matrilysin	P09237	Cardiometabolic
Caudate (QSM)	MMP8	0.0709012	0.0142891	4.96189	7.2e-07	0.042895	0.0989074	2.11e-05	5204	Neutrophil collagenase	P22894	Neurology
Caudate (QSM)	MMP9	0.0881054	0.0144233	6.10854	1.08e-09	0.0598363	0.116375	7.01e-08	5141	Matrix metalloproteinase-9	P14780	Neurology
Caudate (QSM)	MMUT	-0.043077	0.0159453	-2.70155	0.00693421	-0.0743292	-0.0118248	0.0382758	3614	Methylmalonyl-CoA mutase, mitochondrial	P22033	Cardiometabolic II
Caudate (QSM)	MN1	-0.0152373	0.0162584	-0.937195	0.348722	-0.0471032	0.0166286	0.533963	3613	Transcriptional activator MN1	Q10571	Neurology II
Caudate (QSM)	MRPL46	-0.0121505	0.0137734	-0.882172	0.377726	-0.0391459	0.0148449	0.563826	5047	39S ribosomal protein L46, mitochondrial	Q9H2W6	Neurology
Caudate (QSM)	MCTS1	-0.0302764	0.0164106	-1.84493	0.065128	-0.0624405	0.00188774	0.174334	3698	Malignant T-cell-amplified sequence 1	Q9ULC4	Oncology II
Caudate (QSM)	LYPLA2	-0.0274943	0.0160823	-1.7096	0.0874256	-0.059015	0.00402636	0.212748	3618	Acyl-protein thioesterase 2	O95372	Neurology II
Caudate (QSM)	LY9	0.000834	0.014092	0.0591533	0.952832	-0.0267861	0.0284533	0.971463	5112	T-lymphocyte surface antigen Ly-9	Q9HBG7	Inflammation
Caudate (QSM)	LY96	0.0412338	0.0140763	2.9293	0.00341233	0.0136447	0.0688229	0.0226454	5125	Lymphocyte antigen 96	Q9Y6Y9	Neurology
Caudate (QSM)	LYAR	0.0132821	0.0138139	0.961502	0.336346	-0.0137927	0.0403569	0.521301	5044	Cell growth-regulating nucleolar protein	Q9NX58	Oncology
Caudate (QSM)	LYN	-0.0161381	0.013822	-1.16756	0.243037	-0.0432288	0.0109526	0.41871	5132	Tyrosine-protein kinase Lyn	P07948	Oncology
Caudate (QSM)	LYPD1	-0.000227	0.0135503	-0.0167414	0.986644	-0.0267849	0.0263312	0.991738	5047	Ly6/PLAUR domain-containing protein 1	Q8N2G4	Neurology
Caudate (QSM)	LYPD3	0.00482442	0.0141656	0.340574	0.733438	-0.0229396	0.0325884	0.84607	5128	Ly6/PLAUR domain-containing protein 3	O95274	Oncology
Caudate (QSM)	LYPD8	0.00626528	0.0142096	0.440919	0.65929	-0.021585	0.0341155	0.801368	5044	Ly6/PLAUR domain-containing protein 8	Q6UX82	Oncology
Caudate (QSM)	LY6D	0.0253776	0.01476	1.71935	0.085611	-0.00355143	0.0543066	0.210779	5126	Lymphocyte antigen 6D	Q14210	Inflammation
Caudate (QSM)	LYSMD3	-0.03232	0.0164781	-1.9614	0.0499099	-0.0646164	-2.36e-05	0.145075	3613	LysM and putative peptidoglycan-binding domain-containing protein 3	Q7Z3D4	Neurology II
Caudate (QSM)	LYVE1	0.0217837	0.0168675	1.29146	0.196625	-0.011276	0.0548435	0.365697	3715	Lymphatic vessel endothelial hyaluronic acid receptor 1	Q9Y5Y7	Inflammation II
Caudate (QSM)	LYZL2	0.0338508	0.0181442	1.86566	0.0621715	-0.00171116	0.0694128	0.168296	3604	Lysozyme-like protein 2	Q7Z4W2	Oncology II
Caudate (QSM)	LZTFL1	-0.0277194	0.0167932	-1.65064	0.0989002	-0.0606334	0.0051946	0.231165	3632	Leucine zipper transcription factor-like protein 1	Q9NQ48	Inflammation II
Caudate (QSM)	M6PR	-0.00495241	0.0160899	-0.307797	0.758255	-0.036488	0.0265832	0.859513	3624	Cation-dependent mannose-6-phosphate receptor	P20645	Cardiometabolic II
Caudate (QSM)	MAD1L1	0.035596	0.0146051	2.43723	0.0148344	0.00697048	0.0642215	0.0634211	5112	Mitotic spindle assembly checkpoint protein MAD1	Q9Y6D9	Neurology
Caudate (QSM)	MAEA	-0.001761	0.0135277	-0.130178	0.896431	-0.0282747	0.0247527	0.940406	5044	E3 ubiquitin-protein transferase MAEA	Q7L5Y9	Oncology
Caudate (QSM)	LY75	-0.0121554	0.0139463	-0.871593	0.383472	-0.0394896	0.0151787	0.569551	5141	Lymphocyte antigen 75	O60449	Inflammation
Caudate (QSM)	LTA4H	0.0260146	0.0137479	1.89227	0.0585112	-0.000931	0.0529599	0.162562	5186	Leukotriene A-4 hydrolase	P09960	Oncology
Caudate (QSM)	LRRN1	-0.0436206	0.0143472	-3.04036	0.00237514	-0.0717406	-0.0155006	0.0176026	5055	Leucine-rich repeat neuronal protein 1	Q6UXK5	Inflammation
Caudate (QSM)	LRTM1	-0.00101579	0.0159748	-0.0635872	0.949302	-0.0323259	0.0302943	0.968879	3613	Leucine-rich repeat and transmembrane domain-containing protein 1	Q9HBL6	Neurology II
Caudate (QSM)	LRTM2	-0.0713232	0.0169801	-4.2004	2.73e-05	-0.104604	-0.0380429	0.000467	3716	Leucine-rich repeat and transmembrane domain-containing protein 2	Q8N967	Neurology II
Caudate (QSM)	LSM1	-0.0152888	0.0138224	-1.10609	0.268741	-0.0423801	0.0118026	0.448667	5044	U6 snRNA-associated Sm-like protein LSm1	O15116	Oncology
Caudate (QSM)	LSM8	-0.0209455	0.0162428	-1.28953	0.197297	-0.0527807	0.0108898	0.366169	3659	U6 snRNA-associated Sm-like protein LSm8	O95777	Oncology II
Caudate (QSM)	LSP1	0.0653628	0.0141879	4.60693	4.19e-06	0.0375549	0.0931707	9.62e-05	5141	Lymphocyte-specific protein 1	P33241	Inflammation
Caudate (QSM)	LTA	-0.0145041	0.0142943	-1.01468	0.310307	-0.0425204	0.0135122	0.494594	5141	Lymphotoxin-alpha	P01374	Inflammation
Caudate (QSM)	LRRFIP1	-0.0423228	0.0166589	-2.54056	0.0111084	-0.0749735	-0.00967202	0.0533497	3700	Leucine-rich repeat flightless-interacting protein 1	Q32MZ4	Oncology II
Caudate (QSM)	LTB	0.000365	0.0162898	0.0224092	0.982123	-0.0315625	0.0322925	0.988555	3700	Lymphotoxin-beta	Q06643	Oncology II
Caudate (QSM)	LTBP2	-0.0946628	0.016841	-5.62096	2e-08	-0.127671	-0.0616549	8.98e-07	5222	Latent-transforming growth factor beta-binding protein 2	Q14767	Cardiometabolic
Caudate (QSM)	LTBP3	0.020284	0.0140947	1.43912	0.150178	-0.00734107	0.047909	0.304105	5044	Latent-transforming growth factor beta-binding protein 3	Q9NS15	Oncology
Caudate (QSM)	LTBR	0.0660956	0.0151352	4.36702	1.28e-05	0.0364312	0.0957601	0.000248	5123	Tumor necrosis factor receptor superfamily member 3	P36941	Inflammation
Caudate (QSM)	LTO1	0.0135197	0.0135647	0.996682	0.318967	-0.0130666	0.0401059	0.503533	5055	Protein LTO1 homolog	Q8WV07	Inflammation
Caudate (QSM)	LUZP2	-0.0111457	0.0169435	-0.657814	0.510699	-0.0443544	0.022063	0.684055	3700	Leucine zipper protein 2	Q86TE4	Oncology II
Caudate (QSM)	LXN	0.0307918	0.0134013	2.29768	0.0216206	0.0045258	0.0570578	0.0814608	5100	Latexin	Q9BS40	Neurology
Caudate (QSM)	MAG	0.0135944	0.0162175	0.838251	0.401946	-0.0181914	0.0453802	0.587428	3613	Myelin-associated glycoprotein	P20916	Neurology II
Caudate (QSM)	MAGEA3	0.00765266	0.0160082	0.478047	0.632646	-0.0237228	0.0390281	0.780602	3659	Melanoma-associated antigen 3	P43357	Oncology II
Caudate (QSM)	MATN3	-0.00352015	0.0145454	-0.242012	0.808781	-0.0320285	0.0249882	0.889346	5119	Matrilin-3	O15232	Neurology
Caudate (QSM)	MAPKAPK2	-0.0376461	0.0166624	-2.25934	0.0239212	-0.0703039	-0.00498837	0.0881942	3659	MAP kinase-activated protein kinase 2	P49137	Oncology II
Caudate (QSM)	MAPRE3	-0.0183597	0.0161662	-1.13568	0.256165	-0.0500447	0.0133254	0.434884	3604	Microtubule-associated protein RP/EB family member 3	Q9UPY8	Oncology II
Caudate (QSM)	MAPT	-0.0297322	0.0136681	-2.1753	0.0296541	-0.0565211	-0.00294324	0.100452	5047	Microtubule-associated protein tau	P10636	Neurology
Caudate (QSM)	MARCO	-0.0253118	0.0142401	-1.7775	0.0755446	-0.053222	0.00259827	0.192152	5167	Macrophage receptor MARCO	Q9UEW3	Cardiometabolic
Caudate (QSM)	MARS1	-0.0352141	0.0170106	-2.07013	0.0385118	-0.0685544	-0.00187391	0.120144	3625	Methionine--tRNA ligase, cytoplasmic	P56192	Inflammation II
Caudate (QSM)	MASP1	0.0506446	0.014114	3.58825	0.000336	0.0229817	0.0783075	0.00387831	5120	Mannan-binding lectin serine protease 1	P48740	Neurology
Caudate (QSM)	MATN2	0.00325988	0.0146204	0.222968	0.823569	-0.0253956	0.0319153	0.898327	5152	Matrilin-2	O00339	Inflammation
Caudate (QSM)	MAPK13	0.0402409	0.0166699	2.41399	0.0158287	0.0075686	0.0729133	0.0665992	3604	Mitogen-activated protein kinase 13	O15264	Oncology II
Caudate (QSM)	MAVS	-0.039837	0.0138619	-2.87386	0.00407192	-0.0670058	-0.0126683	0.025736	5044	Mitochondrial antiviral-signaling protein	Q7Z434	Oncology
Caudate (QSM)	MAX	-0.0256098	0.014135	-1.81179	0.070078	-0.053314	0.00209441	0.183194	5047	Protein max	P61244	Neurology
Caudate (QSM)	MB	0.0373956	0.0159401	2.34601	0.019013	0.00615361	0.0686376	0.0746209	5222	Myoglobin	P02144	Cardiometabolic
Caudate (QSM)	MBL2	0.0256374	0.0169337	1.51399	0.130116	-0.00755206	0.0588269	0.275518	3668	Mannose-binding protein C	P11226	Inflammation II
Caudate (QSM)	MCAM	-0.0524379	0.0146967	-3.56801	0.000363	-0.0812429	-0.0236329	0.00412423	5166	Cell surface glycoprotein MUC18	P43121	Cardiometabolic
Caudate (QSM)	MCEE	-0.0425091	0.01601	-2.65515	0.00796135	-0.0738882	-0.01113	0.0422675	3716	Methylmalonyl-CoA epimerase, mitochondrial	Q96PE7	Neurology II
Caudate (QSM)	MCEMP1	0.0063116	0.0165801	0.380672	0.703469	-0.0261849	0.0388081	0.829571	3602	Mast cell-expressed membrane protein 1	Q8IX19	Inflammation II
Caudate (QSM)	MAPK9	-0.00984609	0.0137073	-0.718307	0.472601	-0.036712	0.0170198	0.652171	5141	Mitogen-activated protein kinase 9	P45984	Inflammation
Caudate (QSM)	MANSC4	-0.0160261	0.0171176	-0.936237	0.349214	-0.049576	0.0175237	0.534437	3614	MANSC domain-containing protein 4	A6NHS7	Cardiometabolic II
Caudate (QSM)	MAMDC2	0.0707172	0.017246	4.10051	4.21e-05	0.0369157	0.104519	0.000687	3728	MAM domain-containing protein 2	Q7Z304	Cardiometabolic II
Caudate (QSM)	MAMDC4	0.03193	0.0171101	1.86614	0.0621008	-0.00160526	0.0654652	0.168296	3700	Apical endosomal glycoprotein	Q6UXC1	Oncology II
Caudate (QSM)	MAN1A2	-0.0368518	0.0170627	-2.15979	0.0308552	-0.0702941	-0.00340949	0.103441	3624	Mannosyl-oligosaccharide 1,2-alpha-mannosidase IB	O60476	Cardiometabolic II
Caudate (QSM)	MAN2B2	0.0472424	0.0167042	2.82817	0.00470665	0.0145027	0.0799821	0.0289945	3728	Epididymis-specific alpha-mannosidase	Q9Y2E5	Cardiometabolic II
Caudate (QSM)	MANEAL	-0.0235065	0.0162608	-1.44559	0.14838	-0.0553772	0.00836415	0.30214	3604	Glycoprotein endo-alpha-1,2-mannosidase-like protein	Q5VSG8	Oncology II
Caudate (QSM)	MANF	-0.028348	0.0138918	-2.04063	0.0413386	-0.0555753	-0.0011206	0.126648	5166	Mesencephalic astrocyte-derived neurotrophic factor	P55145	Inflammation
Caudate (QSM)	MANSC1	0.00291386	0.0142128	0.205017	0.837567	-0.0249427	0.0307704	0.906821	5173	MANSC domain-containing protein 1	Q9H8J5	Oncology
Caudate (QSM)	MAGED1	-0.01084	0.0135881	-0.797752	0.425052	-0.0374722	0.0157923	0.608239	5044	Melanoma-associated antigen D1	Q9Y5V3	Oncology
Caudate (QSM)	MAP1LC3A	-0.0163855	0.0163932	-0.999527	0.317607	-0.0485157	0.0157447	0.502193	3618	Microtubule-associated proteins 1A/1B light chain 3A	Q9H492	Neurology II
Caudate (QSM)	MAP1LC3B2	0.00142226	0.0166664	0.0853368	0.931998	-0.0312434	0.0340879	0.958503	3614	Microtubule-associated proteins 1A/1B light chain 3 beta 2	A6NCE7	Cardiometabolic II
Caudate (QSM)	MAP2	-0.0324522	0.0166261	-1.95188	0.0510278	-0.0650388	0.000134	0.14738	3714	Microtubule-associated protein 2	P11137	Neurology II
Caudate (QSM)	MAP2K1	-0.0125502	0.0166652	-0.753076	0.451453	-0.0452133	0.020113	0.631731	3698	Dual specificity mitogen-activated protein kinase kinase 1	Q02750	Oncology II
Caudate (QSM)	MAP2K6	-0.0271436	0.0138416	-1.96101	0.0499318	-0.0542727	-1.45e-05	0.145075	5141	Dual specificity mitogen-activated protein kinase kinase 6	P52564	Inflammation
Caudate (QSM)	MAP3K5	-0.0441624	0.0136538	-3.23444	0.00122674	-0.0709234	-0.0174014	0.0102933	5044	Mitogen-activated protein kinase kinase kinase 5	Q99683	Oncology
Caudate (QSM)	MAP4K5	-0.0279914	0.0141007	-1.98511	0.0471859	-0.0556282	-0.000355	0.139034	5120	Mitogen-activated protein kinase kinase kinase kinase 5	Q9Y4K4	Neurology
Caudate (QSM)	MCFD2	-0.0185372	0.014036	-1.3207	0.186662	-0.0460472	0.00897272	0.352328	5124	Multiple coagulation factor deficiency protein 2	Q8NI22	Cardiometabolic
Caudate (QSM)	NFKBIE	-0.00488478	0.0137766	-0.35457	0.722926	-0.0318865	0.0221169	0.843024	5044	NF-kappa-B inhibitor epsilon	O00221	Oncology
Caudate (QSM)	NFAT5	-0.0581446	0.0165761	-3.50775	0.000457	-0.0906331	-0.0256561	0.00485768	3602	Nuclear factor of activated T-cells 5	O94916	Inflammation II
Caudate (QSM)	NFATC1	-0.0161592	0.0137752	-1.17306	0.240827	-0.0431581	0.0108398	0.416597	5141	Nuclear factor of activated T-cells, cytoplasmic 1	O95644	Inflammation
Caudate (QSM)	NFATC3	0.00149716	0.0138147	0.108375	0.913703	-0.0255791	0.0285734	0.949268	5055	Nuclear factor of activated T-cells, cytoplasmic 3	Q12968	Inflammation
Caudate (QSM)	NFE2	-0.0363887	0.0167812	-2.16842	0.0301924	-0.0692793	-0.00349809	0.101686	3624	Transcription factor NF-E2 45 kDa subunit	Q16621	Cardiometabolic II
Caudate (QSM)	NFIC	-0.00570174	0.0157088	-0.362965	0.716652	-0.0364904	0.0250869	0.838391	3716	Nuclear factor 1 C-type	P08651	Neurology II
Caudate (QSM)	NFKB1	-0.0236606	0.0168923	-1.40068	0.161398	-0.0567689	0.00944768	0.318789	3614	Nuclear factor NF-kappa-B p105 subunit	P19838	Cardiometabolic II
Caudate (QSM)	NFKB2	0.0217572	0.0161369	1.34829	0.177648	-0.00987046	0.0533849	0.340153	3659	Nuclear factor NF-kappa-B p100 subunit	Q00653	Oncology II
Caudate (QSM)	NEXN	-0.0452173	0.0164759	-2.74446	0.00609039	-0.0775095	-0.0129252	0.0348705	3726	Nexilin	Q0ZGT2	Inflammation II
Caudate (QSM)	NFU1	-0.0471829	0.0167577	-2.81561	0.00489452	-0.0800273	-0.0143385	0.0300252	3698	NFU1 iron-sulfur cluster scaffold homolog, mitochondrial	Q9UMS0	Oncology II
Caudate (QSM)	NFX1	-0.030601	0.0169238	-1.80817	0.0706639	-0.063771	0.00256893	0.184395	3614	Transcriptional repressor NF-X1	Q12986	Cardiometabolic II
Caudate (QSM)	NFYA	0.0229053	0.0163985	1.39679	0.162563	-0.0092352	0.0550457	0.320084	3614	Nuclear transcription factor Y subunit alpha	P23511	Cardiometabolic II
Caudate (QSM)	NGF	-0.00577715	0.0134765	-0.428683	0.668172	-0.0321906	0.0206363	0.807225	5125	Beta-nerve growth factor	P01138	Neurology
Caudate (QSM)	NGFR	0.00460093	0.016204	0.283938	0.776473	-0.0271583	0.0363601	0.871704	3728	Tumor necrosis factor receptor superfamily member 16	P08138	Cardiometabolic II
Caudate (QSM)	NGRN	-0.00038	0.0165569	-0.0229289	0.981708	-0.0328305	0.0320712	0.988555	3714	Neugrin	Q9NPE2	Neurology II
Caudate (QSM)	NHLRC3	0.00335354	0.0179451	0.186878	0.851767	-0.0318181	0.0385252	0.916154	3538	NHL repeat-containing protein 3	Q5JS37	Inflammation II
Caudate (QSM)	NFASC	-0.00441466	0.0152345	-0.289781	0.771995	-0.0342737	0.0254443	0.867678	5209	Neurofascin	O94856	Inflammation
Caudate (QSM)	NEDD4L	-0.0118495	0.0169205	-0.700307	0.483781	-0.045013	0.021314	0.66119	3602	E3 ubiquitin-protein ligase NEDD4-like	Q96PU5	Inflammation II
Caudate (QSM)	NDUFB7	-0.0510682	0.0170343	-2.99797	0.0027361	-0.0844547	-0.0176816	0.019439	3698	NADH dehydrogenase [ubiquinone] 1 beta subcomplex subunit 7	P17568	Oncology II
Caudate (QSM)	NDUFS6	0.0244604	0.0134395	1.82004	0.0688121	-0.00188048	0.0508014	0.181183	5044	NADH dehydrogenase [ubiquinone] iron-sulfur protein 6, mitochondrial	O75380	Oncology
Caudate (QSM)	NEB	0.00170272	0.0163104	0.104394	0.916862	-0.0302652	0.0336706	0.950386	3614	Nebulin	P20929	Cardiometabolic II
Caudate (QSM)	NECAP2	-0.000843	0.0168671	-0.0499859	0.960136	-0.0339019	0.0322157	0.976864	3614	Adaptin ear-binding coat-associated protein 2	Q9NVZ3	Cardiometabolic II
Caudate (QSM)	NECTIN1	-0.00224046	0.0165635	-0.135265	0.89241	-0.0347043	0.0302234	0.939718	3602	Nectin-1	Q15223	Inflammation II
Caudate (QSM)	NECTIN2	0.0371904	0.0148676	2.50144	0.0123999	0.00805044	0.0663305	0.0564862	5166	Nectin-2	Q92692	Cardiometabolic
Caudate (QSM)	NECTIN4	0.0161409	0.0147093	1.09733	0.272549	-0.0126887	0.0449706	0.45373	5173	Nectin-4	Q96NY8	Oncology
Caudate (QSM)	NDUFA5	-0.030426	0.0168669	-1.80389	0.0713332	-0.0634844	0.00263251	0.18537	3596	NADH dehydrogenase [ubiquinone] 1 alpha subcomplex subunit 5	Q16718	Inflammation II
Caudate (QSM)	NEDD9	-0.0213152	0.0166267	-1.28199	0.19993	-0.053903	0.0112725	0.368273	3602	Enhancer of filamentation 1	Q14511	Inflammation II
Caudate (QSM)	NEFL	-0.0279631	0.0168393	-1.66059	0.0968588	-0.0609675	0.00504127	0.228271	5036	Neurofilament light polypeptide	P07196	Neurology
Caudate (QSM)	NEK7	-0.0147729	0.0165957	-0.890164	0.373437	-0.0472999	0.0177541	0.559484	3659	Serine/threonine-protein kinase Nek7	Q8TDX7	Oncology II
Caudate (QSM)	NELL1	0.0034114	0.0144927	0.235388	0.813917	-0.0249938	0.0318166	0.891797	5173	Protein kinase C-binding protein NELL1	Q92832	Oncology
Caudate (QSM)	NELL2	-0.109655	0.0145908	-7.51539	6.66e-14	-0.138253	-0.0810579	1.49e-11	5166	Protein kinase C-binding protein NELL2	Q99435	Inflammation
Caudate (QSM)	NENF	-0.0281259	0.0159934	-1.7586	0.0787292	-0.0594723	0.00322053	0.197839	3700	Neudesin	Q9UMX5	Oncology II
Caudate (QSM)	NEO1	0.0274113	0.0163868	1.67276	0.0944585	-0.00470628	0.0595288	0.224608	3716	Neogenin	Q92859	Neurology II
Caudate (QSM)	NID1	0.00165364	0.0142728	0.115859	0.907769	-0.0263206	0.0296279	0.946673	5153	Nidogen-1	P14543	Cardiometabolic
Caudate (QSM)	NID2	-0.0232463	0.0136665	-1.70097	0.0890098	-0.0500321	0.00353957	0.215513	5150	Nidogen-2	Q14112	Neurology
Caudate (QSM)	NPPB	-0.020955	0.0147148	-1.42407	0.154487	-0.0497956	0.00788552	0.309652	5061	Natriuretic peptides B	P16860	Cardiometabolic
Caudate (QSM)	NOTCH3	-0.108582	0.0151023	-7.18973	7.41e-13	-0.138182	-0.0789816	1.14e-10	5222	Neurogenic locus notch homolog protein 3	Q9UM47	Cardiometabolic
Caudate (QSM)	NPC2	0.069964	0.0187324	3.73492	0.000191	0.0332491	0.106679	0.00244187	3654	NPC intracellular cholesterol transporter 2	P61916	Cardiometabolic II
Caudate (QSM)	NPDC1	0.0701467	0.0153168	4.57973	4.77e-06	0.0401264	0.100167	0.000108	5167	Neural proliferation differentiation and control protein 1	Q9NQX5	Cardiometabolic
Caudate (QSM)	NPHS1	-0.0599894	0.0169689	-3.53526	0.000413	-0.0932477	-0.026731	0.00451169	3602	Nephrin	O60500	Inflammation II
Caudate (QSM)	NPHS2	-0.004379	0.0163147	-0.268409	0.7884	-0.0363551	0.0275971	0.880018	3602	Podocin	Q9NP85	Inflammation II
Caudate (QSM)	NPL	0.0545128	0.0184581	2.95332	0.00316357	0.0183355	0.0906901	0.0215257	3728	N-acetylneuraminate lyase	Q9BXD5	Cardiometabolic II
Caudate (QSM)	NPM1	0.0571857	0.0271297	2.10787	0.0352296	0.00401253	0.110359	0.112546	1356	Nucleophosmin	P06748	Neurology
Caudate (QSM)	NOTCH1	-0.0225364	0.0142095	-1.58601	0.112799	-0.0503865	0.00531375	0.251813	5222	Neurogenic locus notch homolog protein 1	P46531	Cardiometabolic
Caudate (QSM)	NPPC	0.0369404	0.0171793	2.15028	0.0315795	0.00326957	0.0706112	0.105025	5141	C-type natriuretic peptide	P23582	Inflammation
Caudate (QSM)	NPR1	-0.00651559	0.016082	-0.405148	0.685393	-0.0380358	0.0250046	0.820243	3614	Atrial natriuretic peptide receptor 1	P16066	Cardiometabolic II
Caudate (QSM)	NPTN	-0.0429378	0.0137481	-3.12317	0.00179931	-0.0698837	-0.015992	0.0140858	5044	Neuroplastin	Q9Y639	Oncology
Caudate (QSM)	NPTX1	0.00404087	0.0144217	0.280194	0.77934	-0.0242251	0.0323068	0.873625	5150	Neuronal pentraxin-1	Q15818	Neurology
Caudate (QSM)	NPTX2	-0.0675394	0.0192382	-3.51069	0.000452	-0.105246	-0.0298332	0.00483764	3721	Neuronal pentraxin-2	P47972	Cardiometabolic II
Caudate (QSM)	NPTXR	-0.105238	0.014229	-7.39599	1.63e-13	-0.133126	-0.0773494	3.17e-11	5167	Neuronal pentraxin receptor	O95502	Cardiometabolic
Caudate (QSM)	NPY	0.0131954	0.0142935	0.923175	0.355959	-0.0148194	0.0412102	0.541531	5186	Pro-neuropeptide Y	P01303	Oncology
Caudate (QSM)	NOTCH2	-0.0280717	0.0170489	-1.64654	0.0997367	-0.0614868	0.00534344	0.231742	3721	Neurogenic locus notch homolog protein 2	Q04721	Cardiometabolic II
Caudate (QSM)	NMNAT1	0.0549619	0.0143834	3.82119	0.000134	0.0267709	0.0831529	0.00185104	5125	Nicotinamide/nicotinic acid mononucleotide adenylyltransferase 1	Q9HAN9	Neurology
Caudate (QSM)	NIT1	-0.0175371	0.0169101	-1.03707	0.299771	-0.0506804	0.0156062	0.483208	3624	Deaminated glutathione amidase	Q86X76	Cardiometabolic II
Caudate (QSM)	NIT2	-0.0233577	0.0167209	-1.39692	0.162522	-0.05613	0.00941464	0.320084	3723	Omega-amidase NIT2	Q9NQR4	Cardiometabolic II
Caudate (QSM)	NLGN1	-0.0130116	0.0161351	-0.806414	0.420057	-0.0446357	0.0186126	0.604221	3613	Neuroligin-1	Q8N2Q7	Neurology II
Caudate (QSM)	NLGN2	-0.0245609	0.0160403	-1.5312	0.125809	-0.0559993	0.00687754	0.271516	3618	Neuroligin-2	Q8NFZ4	Neurology II
Caudate (QSM)	NME1	-0.0137843	0.0167142	-0.824708	0.409593	-0.0465436	0.0189749	0.594439	3602	Nucleoside diphosphate kinase A	P15531	Inflammation II
Caudate (QSM)	NME3	-0.0466814	0.013905	-3.35716	0.000793	-0.0739348	-0.0194281	0.00728347	5152	Nucleoside diphosphate kinase 3	Q13232	Inflammation
Caudate (QSM)	NMI	-0.031709	0.0166004	-1.91013	0.0561947	-0.0642452	0.000827	0.15864	3681	N-myc-interactor	Q13287	Oncology II
Caudate (QSM)	NINJ1	-0.0159579	0.0135696	-1.176	0.23965	-0.0425538	0.010638	0.415746	5044	Ninjurin-1	Q92982	Oncology
Caudate (QSM)	NMRK2	-0.0181436	0.0161364	-1.12439	0.260923	-0.0497703	0.0134832	0.440403	3604	Nicotinamide riboside kinase 2	Q9NPI5	Oncology II
Caudate (QSM)	NMT1	-0.0413019	0.0165164	-2.50067	0.0124391	-0.0736734	-0.00893042	0.0565766	3716	Glycylpeptide N-tetradecanoyltransferase 1	P30419	Neurology II
Caudate (QSM)	NOMO1	0.0540985	0.0139769	3.87055	0.00011	0.0267042	0.0814928	0.00154339	5150	Nodal modulator 1	Q15155	Neurology
Caudate (QSM)	NOP56	-0.0165672	0.016344	-1.01365	0.310817	-0.0486008	0.0154665	0.494866	3614	Nucleolar protein 56	O00567	Cardiometabolic II
Caudate (QSM)	NOS1	0.0359349	0.0148127	2.42595	0.0153035	0.00690251	0.0649674	0.0651401	5047	Nitric oxide synthase, brain	P29475	Neurology
Caudate (QSM)	NOS2	0.00371596	0.0164454	0.225957	0.821248	-0.0285165	0.0359484	0.897808	3614	Nitric oxide synthase, inducible	P35228	Cardiometabolic II
Caudate (QSM)	NOS3	0.0374311	0.0142492	2.62689	0.00864318	0.00950314	0.0653591	0.0445903	5047	Nitric oxide synthase, endothelial	P29474	Neurology
Caudate (QSM)	NRCAM	-0.0470094	0.0140414	-3.34791	0.00082	-0.0745301	-0.0194888	0.00750673	5167	Neuronal cell adhesion molecule	Q92823	Cardiometabolic
Caudate (QSM)	NDST1	-0.0100936	0.01638	-0.616215	0.537791	-0.0421979	0.0220107	0.706853	3700	Bifunctional heparan sulfate N-deacetylase/N-sulfotransferase 1	P52848	Oncology II
Caudate (QSM)	MYBPC1	0.0263204	0.0173659	1.51564	0.129696	-0.00771613	0.060357	0.274829	3728	Myosin-binding protein C, slow-type	Q00872	Cardiometabolic II
Caudate (QSM)	MTUS1	0.021284	0.0168769	1.26113	0.207343	-0.0117941	0.0543621	0.377456	3659	Microtubule-associated tumor suppressor 1	Q9ULD2	Oncology II
Caudate (QSM)	MUC13	0.0425509	0.0145401	2.92645	0.00344394	0.0140528	0.071049	0.0227847	5047	Mucin-13	Q9H3R2	Neurology
Caudate (QSM)	MUC16	-0.00432984	0.0131216	-0.32998	0.741429	-0.0300476	0.0213879	0.851011	5132	Mucin-16	Q8WXI7	Oncology
Caudate (QSM)	MUC2	0.00264149	0.016183	0.163227	0.870349	-0.0290766	0.0343596	0.926442	3721	Mucin-2	Q02817	Cardiometabolic II
Caudate (QSM)	MUCL3	0.00424719	0.0160687	0.264315	0.791552	-0.0272468	0.0357412	0.881851	3604	Mucin-like protein 3	Q3MIW9	Oncology II
Caudate (QSM)	MVK	-0.00552512	0.0144618	-0.382049	0.702441	-0.0338697	0.0228195	0.829571	5055	Mevalonate kinase	Q03426	Inflammation
Caudate (QSM)	MXRA8	-0.0291079	0.0184138	-1.58077	0.114019	-0.0651983	0.00698248	0.25392	3632	Matrix remodeling-associated protein 8	Q9BRK3	Inflammation II
Caudate (QSM)	MTSS1	-0.045277	0.0166469	-2.71985	0.00656187	-0.0779043	-0.0126498	0.0368474	3698	Protein MTSS 1	O43312	Oncology II
Caudate (QSM)	MYBPC2	0.0143981	0.0171948	0.83735	0.402451	-0.0193031	0.0480993	0.587873	3624	Myosin-binding protein C, fast-type	Q14324	Cardiometabolic II
Caudate (QSM)	MYCBP2	-0.0251432	0.0161776	-1.55419	0.120224	-0.0568508	0.00656441	0.262569	3716	E3 ubiquitin-protein ligase MYCBP2	O75592	Neurology II
Caudate (QSM)	MYDGF	-0.0238028	0.0166911	-1.42608	0.153931	-0.0565168	0.0089112	0.309558	3728	Myeloid-derived growth factor	Q969H8	Cardiometabolic II
Caudate (QSM)	MYH4	-0.00213622	0.016178	-0.132045	0.894956	-0.0338444	0.029572	0.940181	3614	Myosin-4	Q9Y623	Cardiometabolic II
Caudate (QSM)	MYH7B	-0.0324401	0.0163037	-1.98974	0.0466956	-0.0643946	-0.000485	0.138568	3604	Myosin-7B	A7E2Y1	Oncology II
Caudate (QSM)	MYH9	-0.0254305	0.0166164	-1.53045	0.125992	-0.057998	0.007137	0.271639	3721	Myosin-9	P35579	Cardiometabolic II
Caudate (QSM)	MYL1	-0.0130972	0.0168548	-0.77706	0.437175	-0.0461319	0.0199376	0.620287	3614	Myosin light chain 1/3, skeletal muscle isoform	P05976	Cardiometabolic II
Caudate (QSM)	MTSS2	-0.0344832	0.0166201	-2.07479	0.0380756	-0.067058	-0.00190841	0.119074	3700	Protein MTSS 2	Q765P7	Oncology II
Caudate (QSM)	MST1	-0.00458534	0.0168123	-0.272738	0.78507	-0.0375368	0.0283661	0.877643	3664	Hepatocyte growth factor-like protein	P26927	Inflammation II
Caudate (QSM)	MRPL58	-0.0223463	0.0164877	-1.35533	0.175394	-0.0546616	0.00996897	0.336942	3716	Peptidyl-tRNA hydrolase ICT1, mitochondrial	Q14197	Neurology II
Caudate (QSM)	MRPS16	0.0244864	0.0161905	1.51239	0.130524	-0.0072465	0.0562192	0.276181	3602	28S ribosomal protein S16, mitochondrial	Q9Y3D3	Inflammation II
Caudate (QSM)	MSLN	0.0622374	0.0152316	4.08606	4.45e-05	0.032384	0.0920909	0.000723	5125	Mesothelin	Q13421	Oncology
Caudate (QSM)	MSLNL	-0.0198241	0.0164953	-1.20181	0.229518	-0.0521543	0.012506	0.403834	3613	Mesothelin-like protein	Q96KJ4	Neurology II
Caudate (QSM)	MSMB	0.037826	0.0157056	2.40844	0.0160561	0.00704353	0.0686085	0.0672425	5164	Beta-microseminoprotein	P08118	Cardiometabolic
Caudate (QSM)	MSR1	0.0112085	0.0150045	0.747012	0.45509	-0.0181997	0.0406167	0.634909	5209	Macrophage scavenger receptor types I and II	P21757	Neurology
Caudate (QSM)	MSRA	-0.0198516	0.013885	-1.42971	0.152861	-0.0470658	0.0073626	0.307618	5173	Mitochondrial peptide methionine sulfoxide reductase	Q9UJ68	Oncology
Caudate (QSM)	MRPL52	0.00209226	0.0160994	0.129959	0.896606	-0.0294621	0.0336466	0.940406	3593	39S ribosomal protein L52, mitochondrial	Q86TS9	Oncology II
Caudate (QSM)	MSTN	0.00592094	0.0160707	0.36843	0.712568	-0.0255771	0.037419	0.834648	5061	Growth/differentiation factor 8	O14793	Cardiometabolic
Caudate (QSM)	MTDH	-0.02741	0.0172139	-1.59233	0.1114	-0.0611486	0.00632848	0.249072	3602	Protein LYRIC	Q86UE4	Inflammation II
Caudate (QSM)	MTHFD2	0.00166701	0.0164016	0.101637	0.91905	-0.0304796	0.0338136	0.951303	3714	Bifunctional methylenetetrahydrofolate dehydrogenase/cyclohydrolase, mitochondrial	P13995	Neurology II
Caudate (QSM)	MTHFSD	-0.0316936	0.0167292	-1.89451	0.0582365	-0.0644822	0.00109496	0.162385	3659	Methenyltetrahydrofolate synthase domain-containing protein	Q2M296	Oncology II
Caudate (QSM)	MTIF3	-0.0443644	0.0168386	-2.63468	0.00845705	-0.0773675	-0.0113613	0.0440975	3698	Translation initiation factor IF-3, mitochondrial	Q9H2K0	Oncology II
Caudate (QSM)	MTPN	-0.0209952	0.0137678	-1.52495	0.127336	-0.0479796	0.00598925	0.272995	5061	Myotrophin	P58546	Cardiometabolic
Caudate (QSM)	MTR	-0.0123801	0.0164268	-0.753654	0.451107	-0.0445761	0.0198158	0.631731	3614	Methionine synthase	Q99707	Cardiometabolic II
Caudate (QSM)	MYL3	0.0198335	0.017669	1.12251	0.261722	-0.014797	0.0544641	0.441241	3624	Myosin light chain 3	P08590	Cardiometabolic II
Caudate (QSM)	MYL4	0.0263719	0.016864	1.5638	0.117952	-0.00668088	0.0594247	0.259548	3624	Myosin light chain 4	P12829	Cardiometabolic II
Caudate (QSM)	NCAM2	-0.0552679	0.0139223	-3.96973	7.29e-05	-0.0825551	-0.0279806	0.00108663	5150	Neural cell adhesion molecule 2	O15394	Neurology
Caudate (QSM)	NAMPT	0.0346087	0.0136801	2.52986	0.0114412	0.0077962	0.0614212	0.0537113	5044	Nicotinamide phosphoribosyltransferase	P43490	Oncology
Caudate (QSM)	NAP1L4	-0.00591827	0.0170274	-0.347572	0.728181	-0.0392915	0.0274549	0.844475	3687	Nucleosome assembly protein 1-like 4	Q99733	Oncology II
Caudate (QSM)	NAPRT	0.00100403	0.0165524	0.0606577	0.951635	-0.0314381	0.0334461	0.970581	3714	Nicotinate phosphoribosyltransferase	Q6XQN6	Neurology II
Caudate (QSM)	NARS1	-0.0315799	0.0165884	-1.90373	0.0570231	-0.0640925	0.000933	0.15995	3716	Asparagine--tRNA ligase, cytoplasmic	O43776	Neurology II
Caudate (QSM)	NBL1	0.0528872	0.0145442	3.63632	0.000279	0.0243812	0.0813932	0.0033284	5173	Neuroblastoma suppressor of tumorigenicity 1	P41271	Oncology
Caudate (QSM)	NBN	-0.00547924	0.014206	-0.3857	0.699735	-0.0333225	0.022364	0.829568	5055	Nibrin	O60934	Inflammation
Caudate (QSM)	NCAM1	-0.104764	0.0145867	-7.18215	7.84e-13	-0.133354	-0.0761746	1.15e-10	5166	Neural cell adhesion molecule 1	P13591	Cardiometabolic
Caudate (QSM)	NAGK	-0.0232899	0.0171159	-1.36071	0.17369	-0.0568365	0.0102567	0.334402	3611	N-acetyl-D-glucosamine kinase	Q9UJ70	Cardiometabolic II
Caudate (QSM)	NCAN	-0.129715	0.0148763	-8.71953	3.71e-18	-0.158872	-0.100558	1.35e-15	5209	Neurocan core protein	O14594	Neurology
Caudate (QSM)	NCF2	0.0455834	0.0142446	3.20004	0.0013825	0.0176644	0.0735023	0.0113078	5134	Neutrophil cytosol factor 2	P19878	Inflammation
Caudate (QSM)	NCK2	-0.0215942	0.0140074	-1.54163	0.123226	-0.0490483	0.00585981	0.267215	5166	Cytoplasmic protein NCK2	O43639	Inflammation
Caudate (QSM)	NCLN	-0.00699991	0.0135028	-0.518405	0.604199	-0.0334649	0.0194651	0.759802	5055	Nicalin	Q969V3	Inflammation
Caudate (QSM)	NCR1	0.0288945	0.0149958	1.92684	0.0540551	-0.000497	0.0582858	0.153841	5126	Natural cytotoxicity triggering receptor 1	O76036	Inflammation
Caudate (QSM)	NCR3LG1	0.0345697	0.018371	1.88175	0.0599488	-0.00143684	0.0705763	0.164986	3698	Natural cytotoxicity triggering receptor 3 ligand 1	Q68D85	Oncology II
Caudate (QSM)	NCS1	-0.0270078	0.0156468	-1.72609	0.0843913	-0.057675	0.0036594	0.208127	5186	Neuronal calcium sensor 1	P62166	Oncology
Caudate (QSM)	NAGPA	-0.0052315	0.017183	-0.304458	0.760796	-0.0389095	0.0284465	0.860389	3632	N-acetylglucosamine-1-phosphodiester alpha-N-acetylglucosaminidase	Q9UK23	Inflammation II
Caudate (QSM)	MZB1	0.0391484	0.0146296	2.67597	0.00747499	0.0104749	0.0678219	0.0408745	5159	Marginal zone B- and B1-cell-specific protein	Q8WU39	Inflammation
Caudate (QSM)	MYLPF	-0.00697142	0.0171477	-0.406552	0.684361	-0.0405802	0.0266374	0.820243	3613	Myosin regulatory light chain 2, skeletal muscle isoform	Q96A32	Neurology II
Caudate (QSM)	MYO6	-0.00136234	0.0162589	-0.0837902	0.933228	-0.0332292	0.0305046	0.958503	3716	Unconventional myosin-VI	Q9UM54	Neurology II
Caudate (QSM)	MYO9B	-0.0339867	0.0139371	-2.43858	0.0147794	-0.0613028	-0.00667054	0.0633711	5055	Unconventional myosin-IXb	Q13459	Inflammation
Caudate (QSM)	MYOC	-0.0645945	0.0144331	-4.47544	7.79e-06	-0.0928828	-0.0363061	0.000167	5150	Myocilin	Q99972	Neurology
Caudate (QSM)	MYOM1	0.00629123	0.0157009	0.400694	0.68867	-0.0244819	0.0370644	0.82126	3618	Myomesin-1	P52179	Neurology II
Caudate (QSM)	MYOM2	-0.00497274	0.0163993	-0.303229	0.761733	-0.0371147	0.0271693	0.860449	3614	Myomesin-2	P54296	Cardiometabolic II
Caudate (QSM)	MYOM3	-0.0203076	0.0180861	-1.12283	0.261586	-0.0557557	0.0151406	0.441241	3632	Myomesin-3	Q5VTT5	Inflammation II
Caudate (QSM)	MYL6B	-0.0270772	0.0158936	-1.70366	0.0885322	-0.0582281	0.00407367	0.214534	3613	Myosin light chain 6B	P14649	Neurology II
Caudate (QSM)	MZT1	-0.0323205	0.013419	-2.40857	0.0160511	-0.0586211	-0.0060198	0.0672425	5044	Mitotic-spindle organizing protein 1	Q08AG7	Oncology
Caudate (QSM)	NAA10	-0.0252921	0.016583	-1.52518	0.127301	-0.0577942	0.00720993	0.272995	3614	N-alpha-acetyltransferase 10	P41227	Cardiometabolic II
Caudate (QSM)	NAA80	-0.0370532	0.0170196	-2.17709	0.0295388	-0.070411	-0.00369542	0.100411	3613	N-alpha-acetyltransferase 80	Q93015	Neurology II
Caudate (QSM)	NAAA	-0.00977364	0.0140755	-0.694374	0.48748	-0.0373611	0.0178138	0.664337	5096	N-acylethanolamine-hydrolyzing acid amidase	Q02083	Neurology
Caudate (QSM)	NACC1	-0.0326858	0.0162075	-2.01671	0.0437987	-0.064452	-0.00092	0.132117	3700	Nucleus accumbens-associated protein 1	Q96RE7	Oncology II
Caudate (QSM)	NADK	0.0163358	0.0141876	1.15141	0.249618	-0.0114715	0.044143	0.42575	5167	NAD kinase	O95544	Cardiometabolic
Caudate (QSM)	NAGA	-0.0299019	0.0162283	-1.84257	0.0654744	-0.0617088	0.00190507	0.174918	3596	Alpha-N-acetylgalactosaminidase	P17050	Inflammation II
Caudate (QSM)	NDRG1	0.000884	0.0133659	0.0661281	0.947278	-0.0253128	0.0270805	0.968506	5047	Protein NDRG1	Q92597	Neurology
Caudate (QSM)	PSMG4	0.0250702	0.0172842	1.45047	0.147016	-0.00880622	0.0589466	0.30041	3602	Proteasome assembly chaperone 4	Q5JS54	Inflammation II
Caudate (QSM)	SPRY2	-0.0313238	0.0141716	-2.21033	0.0271274	-0.0590996	-0.00354804	0.0950923	5055	Protein sprouty homolog 2	O43597	Inflammation
Caudate (QSM)	SPON1	-0.0188321	0.0150854	-1.24837	0.211953	-0.0483989	0.0107347	0.38213	5152	Spondin-1	Q9HCB6	Inflammation
Caudate (QSM)	SPON2	0.0330782	0.0147302	2.24561	0.0247715	0.00420759	0.0619488	0.0902424	5155	Spondin-2	Q9BUD6	Cardiometabolic
Caudate (QSM)	SPP1	-0.053682	0.0151428	-3.54505	0.000396	-0.0833614	-0.0240027	0.00441343	5216	Osteopontin	P10451	Cardiometabolic
Caudate (QSM)	SPRED2	-0.0356098	0.0163513	-2.1778	0.029486	-0.0676577	-0.00356193	0.100348	3602	Sprouty-related, EVH1 domain-containing protein 2	Q7Z698	Inflammation II
Caudate (QSM)	SPRING1	0.015104	0.0159554	0.946643	0.343885	-0.0161679	0.046376	0.529054	3604	SREBP regulating gene protein	Q9H741	Oncology II
Caudate (QSM)	SPRR1B	-0.0207427	0.0159841	-1.29771	0.19447	-0.0520711	0.0105856	0.363077	3659	Cornifin-B	P22528	Oncology II
Caudate (QSM)	SPRR3	0.0201699	0.0175118	1.15179	0.249482	-0.0141526	0.0544925	0.42575	3714	Small proline-rich protein 3	Q9UBC9	Neurology II
Caudate (QSM)	SPINT3	-0.0167525	0.0254349	-0.658643	0.510166	-0.0666039	0.0330989	0.683656	3698	Kunitz-type protease inhibitor 3	P49223	Oncology II
Caudate (QSM)	SPTBN2	-0.0200297	0.0162069	-1.23588	0.216585	-0.0517946	0.0117352	0.389186	3618	Spectrin beta chain, non-erythrocytic 2	O15020	Neurology II
Caudate (QSM)	SPTLC1	0.00340778	0.0167763	0.20313	0.839044	-0.0294732	0.0362888	0.908083	3714	Serine palmitoyltransferase 1	O15269	Neurology II
Caudate (QSM)	SRC	-0.0373939	0.0137879	-2.71208	0.0067085	-0.0644177	-0.0103701	0.0371704	5167	Proto-oncogene tyrosine-protein kinase Src	P12931	Oncology
Caudate (QSM)	SRP14	0.0352012	0.0143068	2.46045	0.0139092	0.00716038	0.0632421	0.0610748	5132	Signal recognition particle 14 kDa protein	P37108	Oncology
Caudate (QSM)	SRPK2	-0.0273317	0.0139781	-1.95532	0.0506002	-0.0547283	6.5e-05	0.146377	5141	SRSF protein kinase 2	P78362	Inflammation
Caudate (QSM)	SRPX	-0.0455356	0.0181692	-2.50619	0.0122466	-0.0811466	-0.00992453	0.056072	3728	Sushi repeat-containing protein SRPX	P78539	Cardiometabolic II
Caudate (QSM)	SSB	0.00339571	0.0136457	0.248848	0.803488	-0.0233494	0.0301408	0.887027	5047	Lupus La protein	P05455	Neurology
Caudate (QSM)	SPOCK1	-0.0742844	0.0144655	-5.1353	2.92e-07	-0.102636	-0.0459327	9.92e-06	5125	Testican-1	Q08629	Neurology
Caudate (QSM)	SPINK1	0.00842235	0.015141	0.556259	0.578058	-0.0212536	0.0380983	0.737409	5150	Serine protease inhibitor Kazal-type 1	P00995	Neurology
Caudate (QSM)	SOX9	0.0336062	0.0165177	2.03456	0.0419688	0.00123213	0.0659802	0.128189	3613	Transcription factor SOX-9	P48436	Neurology II
Caudate (QSM)	SPACA5_SPACA5B	0.00581753	0.0165571	0.351362	0.725337	-0.0266338	0.0382688	0.843521	3716	Sperm acrosome-associated protein 5	Q96QH8	Neurology II
Caudate (QSM)	SPAG1	-0.00789359	0.0162506	-0.485741	0.62718	-0.0397443	0.0239571	0.77765	3716	Sperm-associated antigen 1	Q07617	Neurology II
Caudate (QSM)	SPARC	-0.00241042	0.0138419	-0.174139	0.861763	-0.0295401	0.0247193	0.922077	5173	SPARC	P09486	Oncology
Caudate (QSM)	SPARCL1	-0.040891	0.0142508	-2.86938	0.00412956	-0.068822	-0.0129599	0.0260439	5153	SPARC-like protein 1	Q14515	Cardiometabolic
Caudate (QSM)	SPART	-0.0366688	0.0170157	-2.155	0.0312278	-0.070019	-0.00331869	0.104331	3632	Spartin	Q8N0X7	Inflammation II
Caudate (QSM)	SPESP1	0.0375478	0.0177208	2.11885	0.0341698	0.00281556	0.07228	0.110249	3728	Sperm equatorial segment protein 1	Q6UW49	Cardiometabolic II
Caudate (QSM)	SOX2	-0.00598276	0.0162273	-0.368685	0.712384	-0.0377877	0.0258222	0.834648	3705	Transcription factor SOX-2	P48431	Neurology II
Caudate (QSM)	SPINK2	-0.0201487	0.0190279	-1.0589	0.289714	-0.0574426	0.0171452	0.472777	3632	Serine protease inhibitor Kazal-type 2	P20155	Inflammation II
Caudate (QSM)	SPINK4	0.0255557	0.0144468	1.76896	0.0769601	-0.00275938	0.0538709	0.194566	5141	Serine protease inhibitor Kazal-type 4	O60575	Inflammation
Caudate (QSM)	SPINK5	0.0155116	0.0143488	1.08104	0.279731	-0.0126116	0.0436348	0.461602	5150	Serine protease inhibitor Kazal-type 5	Q9NQ38	Neurology
Caudate (QSM)	SPINK6	0.0209086	0.0143348	1.45859	0.144739	-0.00718709	0.0490042	0.297213	5186	Serine protease inhibitor Kazal-type 6	Q6UWN8	Oncology
Caudate (QSM)	SPINK8	0.0294256	0.0160883	1.82901	0.0674812	-0.00210683	0.0609581	0.178969	3614	Serine protease inhibitor Kazal-type 8	P0C7L1	Cardiometabolic II
Caudate (QSM)	SPINT1	-0.0184359	0.0143228	-1.28717	0.198093	-0.046508	0.00963626	0.366658	5138	Kunitz-type protease inhibitor 1	O43278	Neurology
Caudate (QSM)	SPINT2	0.0048362	0.0144282	0.335191	0.737495	-0.0234425	0.0331149	0.848787	5166	Kunitz-type protease inhibitor 2	O43291	Inflammation
Caudate (QSM)	SSBP1	0.00580601	0.016392	0.354199	0.723211	-0.0263216	0.0379336	0.843024	3602	Single-stranded DNA-binding protein, mitochondrial	Q04837	Inflammation II
Caudate (QSM)	SSC4D	0.111468	0.0151167	7.37387	1.92e-13	0.0818402	0.141096	3.51e-11	5166	Scavenger receptor cysteine-rich domain-containing group B protein	Q8WTU2	Cardiometabolic
Caudate (QSM)	STX5	-0.00739047	0.0162799	-0.453962	0.649883	-0.0392985	0.0245176	0.794998	3602	Syntaxin-5	Q13190	Inflammation II
Caudate (QSM)	STK24	-0.0230903	0.0141197	-1.63532	0.102044	-0.0507644	0.00458382	0.235176	5047	Serine/threonine-protein kinase 24	Q9Y6E0	Neurology
Caudate (QSM)	STK4	-0.035967	0.0139267	-2.5826	0.00983325	-0.0632628	-0.00867127	0.0489984	5167	Serine/threonine-protein kinase 4	Q13043	Cardiometabolic
Caudate (QSM)	STOML2	-0.00122823	0.0162333	-0.0756615	0.939693	-0.0330449	0.0305884	0.963111	3604	Stomatin-like protein 2, mitochondrial	Q9UJZ1	Oncology II
Caudate (QSM)	STX16	-0.022918	0.0135234	-1.6947	0.0901948	-0.0494233	0.00358729	0.21758	5044	Syntaxin-16	O14662	Oncology
Caudate (QSM)	STX1B	-0.00931501	0.0164463	-0.56639	0.571164	-0.0415491	0.0229191	0.73439	3613	Syntaxin-1B	P61266	Neurology II
Caudate (QSM)	STX3	-0.000689	0.0159913	-0.0430841	0.965637	-0.0320314	0.0306534	0.98041	3714	Syntaxin-3	Q13277	Neurology II
Caudate (QSM)	STX4	-0.00916153	0.0133277	-0.687406	0.491858	-0.0352833	0.0169602	0.667861	5132	Syntaxin-4	Q12846	Oncology
Caudate (QSM)	STIP1	-0.00683963	0.0143016	-0.478243	0.632497	-0.0348702	0.0211909	0.780602	5144	Stress-induced-phosphoprotein 1	P31948	Neurology
Caudate (QSM)	STX6	-0.0464412	0.0133834	-3.47008	0.000525	-0.0726721	-0.0202104	0.00524694	5044	Syntaxin-6	O43752	Oncology
Caudate (QSM)	STX7	-0.0175904	0.0168777	-1.04223	0.297377	-0.0506701	0.0154893	0.480277	3602	Syntaxin-7	O15400	Inflammation II
Caudate (QSM)	STX8	-0.0291416	0.0136833	-2.12971	0.0332429	-0.0559604	-0.00232275	0.108457	5141	Syntaxin-8	Q9UNK0	Inflammation
Caudate (QSM)	STXBP1	-0.0361607	0.0167539	-2.15835	0.0309653	-0.0689978	-0.00332367	0.103572	3716	Syntaxin-binding protein 1	P61764	Neurology II
Caudate (QSM)	STXBP3	-0.0205554	0.0134948	-1.5232	0.127772	-0.0470048	0.00589405	0.273328	5044	Syntaxin-binding protein 3	O00186	Oncology
Caudate (QSM)	SUGP1	-0.040195	0.0168566	-2.38453	0.0171514	-0.0732333	-0.00715675	0.0697809	3698	SURP and G-patch domain-containing protein 1	Q8IWZ8	Oncology II
Caudate (QSM)	SUGT1	-0.0166591	0.0140567	-1.18513	0.23602	-0.0442098	0.0108916	0.412435	5044	Protein SGT1 homolog	Q9Y2Z0	Oncology
Caudate (QSM)	STK11	-0.0123338	0.0143816	-0.857606	0.391151	-0.0405213	0.0158537	0.575236	5061	Serine/threonine-protein kinase STK11	Q15831	Cardiometabolic
Caudate (QSM)	STAM	-0.0169998	0.016445	-1.03374	0.301327	-0.0492313	0.0152318	0.48478	3700	Signal transducing adapter molecule 1	Q92783	Oncology II
Caudate (QSM)	SSH3	0.00387681	0.0162693	0.238289	0.81167	-0.0280105	0.0357641	0.889669	3604	Protein phosphatase Slingshot homolog 3	Q8TE77	Oncology II
Caudate (QSM)	SSNA1	0.0170323	0.0167536	1.01663	0.309394	-0.0158042	0.0498687	0.493948	3698	Sjoegren syndrome nuclear autoantigen 1	O43805	Oncology II
Caudate (QSM)	ST13	-0.0132729	0.0173465	-0.765162	0.444225	-0.0472713	0.0207256	0.625775	3632	Hsc70-interacting protein	P50502	Inflammation II
Caudate (QSM)	ST3GAL1	-0.0331514	0.0140713	-2.35596	0.0185126	-0.0607306	-0.00557216	0.0730495	5132	CMP-N-acetylneuraminate-beta-galactosamide-alpha-2,3-sialyltransferase 1	Q11201	Oncology
Caudate (QSM)	ST6GAL1	0.0210625	0.0140462	1.49952	0.1338	-0.00646752	0.0485925	0.281482	5222	Beta-galactoside alpha-2,6-sialyltransferase 1	P15907	Cardiometabolic
Caudate (QSM)	ST8SIA1	-0.00631923	0.0161777	-0.390614	0.696106	-0.0380269	0.0253884	0.827281	3602	Alpha-N-acetylneuraminide alpha-2,8-sialyltransferase	Q92185	Inflammation II
Caudate (QSM)	STAB2	0.0494777	0.0166943	2.96375	0.00305859	0.0167575	0.082198	0.0211736	3721	Stabilin-2	Q8WWQ8	Cardiometabolic II
Caudate (QSM)	SSC5D	0.0636962	0.0143175	4.44883	8.82e-06	0.0356344	0.091758	0.000185	5166	Soluble scavenger receptor cysteine-rich domain-containing protein SSC5D	A1L4H1	Cardiometabolic
Caudate (QSM)	STAMBP	-0.0117534	0.0142003	-0.827686	0.407887	-0.0395853	0.0160786	0.593004	5120	STAM-binding protein	O95630	Neurology
Caudate (QSM)	STAT2	-0.0440265	0.0170123	-2.58793	0.00969467	-0.07737	-0.0106831	0.0487967	3602	Signal transducer and activator of transcription 2	P52630	Inflammation II
Caudate (QSM)	STAT5B	-0.0209939	0.014013	-1.49818	0.134149	-0.0484588	0.006471	0.282012	5132	Signal transducer and activator of transcription 5B	P51692	Oncology
Caudate (QSM)	STAU1	-0.0220857	0.016118	-1.37025	0.170693	-0.0536764	0.00950492	0.33074	3604	Double-stranded RNA-binding protein Staufen homolog 1	O95793	Oncology II
Caudate (QSM)	STC1	0.0479923	0.0143885	3.33547	0.000858	0.0197914	0.0761931	0.00777643	5209	Stanniocalcin-1	P52823	Neurology
Caudate (QSM)	STC2	0.0342431	0.0142803	2.39792	0.016524	0.00625418	0.0622319	0.0686346	5140	Stanniocalcin-2	O76061	Neurology
Caudate (QSM)	STEAP4	-0.0274974	0.0160142	-1.71707	0.0860533	-0.0588845	0.0038898	0.210979	3618	Metalloreductase STEAP4	Q687X5	Neurology II
Caudate (QSM)	SULT1A1	-0.045215	0.0138821	-3.25709	0.00113288	-0.0724234	-0.0180067	0.0097581	5209	Sulfotransferase 1A1	P50225	Neurology
Caudate (QSM)	SOWAHA	-0.00823907	0.0164651	-0.500396	0.616827	-0.0405101	0.0240319	0.771364	3613	Ankyrin repeat domain-containing protein SOWAHA	Q2M3V2	Neurology II
Caudate (QSM)	SLIT2	-0.00213486	0.013628	-0.156652	0.875525	-0.0288452	0.0245755	0.928802	5047	Slit homolog 2 protein	O94813	Neurology
Caudate (QSM)	SLC39A5	0.0617265	0.0146197	4.22216	2.46e-05	0.0330725	0.0903806	0.000428	5141	Zinc transporter ZIP5	Q6ZMH5	Inflammation
Caudate (QSM)	SLC44A4	-0.0248265	0.0162338	-1.52931	0.126276	-0.0566442	0.00699117	0.271922	3613	Choline transporter-like protein 4	Q53GD3	Neurology II
Caudate (QSM)	SLC4A1	-0.0120253	0.0165832	-0.725148	0.468407	-0.0445277	0.0204772	0.647915	3721	Band 3 anion transport protein	P02730	Cardiometabolic II
Caudate (QSM)	SLC51B	0.0349203	0.0160746	2.17238	0.029892	0.00341458	0.066426	0.101141	3614	Organic solute transporter subunit beta	Q86UW2	Cardiometabolic II
Caudate (QSM)	SLC9A3R1	-0.0307393	0.0169157	-1.81721	0.0692685	-0.0638934	0.00241483	0.181729	3632	Na(+)/H(+) exchange regulatory cofactor NHE-RF1	O14745	Inflammation II
Caudate (QSM)	SLC9A3R2	0.0060404	0.016191	0.373071	0.709117	-0.0256934	0.0377742	0.832578	3698	Na(+)/H(+) exchange regulatory cofactor NHE-RF2	Q15599	Oncology II
Caudate (QSM)	SLIRP	-0.0176323	0.0164982	-1.06874	0.28526	-0.0499683	0.0147037	0.467691	3604	SRA stem-loop-interacting RNA-binding protein, mitochondrial	Q9GZT3	Oncology II
Caudate (QSM)	SLC34A3	0.00885316	0.016236	0.545278	0.585596	-0.0229689	0.0406752	0.743914	3604	Sodium-dependent phosphate transport protein 2C	Q8N130	Oncology II
Caudate (QSM)	SLITRK1	-0.0549878	0.0181784	-3.0249	0.00250484	-0.0906167	-0.0193588	0.0181492	3602	SLIT and NTRK-like protein 1	Q96PX8	Inflammation II
Caudate (QSM)	SLITRK2	0.0289463	0.0144887	1.99785	0.0457853	0.000549	0.0573436	0.136144	5186	SLIT and NTRK-like protein 2	Q9H156	Oncology
Caudate (QSM)	SLITRK6	-0.00416927	0.0143407	-0.29073	0.77127	-0.0322765	0.023938	0.86753	5061	SLIT and NTRK-like protein 6	Q9H5Y7	Cardiometabolic
Caudate (QSM)	SLK	-0.00630925	0.0162883	-0.387349	0.698521	-0.0382337	0.0256152	0.829438	3659	STE20-like serine/threonine-protein kinase	Q9H2G2	Oncology II
Caudate (QSM)	SLMAP	-0.0434072	0.0165496	-2.62286	0.00875552	-0.0758438	-0.0109707	0.0450108	3698	Sarcolemmal membrane-associated protein	Q14BN4	Oncology II
Caudate (QSM)	SLURP1	0.0327412	0.0170298	1.92258	0.05461	-0.000637	0.066119	0.154967	3692	Secreted Ly-6/uPAR-related protein 1	P55000	Cardiometabolic II
Caudate (QSM)	SMAD1	-0.0138025	0.0144406	-0.955813	0.339213	-0.0421055	0.0145005	0.524579	5044	Mothers against decapentaplegic homolog 1	Q15797	Oncology
Caudate (QSM)	SLC39A14	0.0153525	0.0140028	1.09638	0.272963	-0.0120926	0.0427975	0.454161	5047	Zinc transporter ZIP14	Q15043	Neurology
Caudate (QSM)	SLAMF7	0.0165976	0.0138063	1.20218	0.22935	-0.0104622	0.0436575	0.403834	5141	SLAM family member 7	Q9NQ25	Inflammation
Caudate (QSM)	SIT1	0.0421648	0.014452	2.91758	0.00354322	0.0138395	0.0704902	0.0231706	5055	Signaling threshold-regulating transmembrane adapter 1	Q9Y3P8	Inflammation
Caudate (QSM)	SKAP1	0.0465595	0.0141404	3.29266	0.000999	0.0188448	0.0742742	0.00873568	5120	Src kinase-associated phosphoprotein 1	Q86WV1	Neurology
Caudate (QSM)	SKAP2	-0.0380085	0.0137928	-2.75567	0.00587783	-0.0650419	-0.010975	0.0343265	5166	Src kinase-associated phosphoprotein 2	O75563	Inflammation
Caudate (QSM)	SKIV2L	0.00639681	0.016816	0.380399	0.703672	-0.026562	0.0393556	0.829571	3614	Helicase SKI2W	Q15477	Cardiometabolic II
Caudate (QSM)	SLA2	-0.0373634	0.0168593	-2.21619	0.0267394	-0.0704071	-0.00431977	0.0944125	3716	Src-like-adapter 2	Q9H6Q3	Neurology II
Caudate (QSM)	SLAMF1	0.0338271	0.013787	2.45356	0.0141787	0.00680518	0.0608491	0.0619397	5055	Signaling lymphocytic activation molecule	Q13291	Inflammation
Caudate (QSM)	SLAMF6	0.0294364	0.0137198	2.14554	0.0319576	0.00254606	0.0563267	0.105801	5044	SLAM family member 6	Q96DU3	Oncology
Caudate (QSM)	SIRT5	-0.0190787	0.0135783	-1.40508	0.160059	-0.0456917	0.00753438	0.317667	5047	NAD-dependent protein deacylase sirtuin-5, mitochondrial	Q9NXA8	Neurology
Caudate (QSM)	SLAMF8	0.0313686	0.0149672	2.09583	0.0361474	0.0020335	0.0607037	0.114642	5044	SLAM family member 8	Q9P0V8	Oncology
Caudate (QSM)	SLC12A2	0.00820176	0.0164095	0.499817	0.617235	-0.0239603	0.0403638	0.771543	3614	Solute carrier family 12 member 2	P55011	Cardiometabolic II
Caudate (QSM)	SLC13A1	-0.0154363	0.0158954	-0.971113	0.331556	-0.0465907	0.0157182	0.518278	3700	Solute carrier family 13 member 1	Q9BZW2	Oncology II
Caudate (QSM)	SLC16A1	0.00814121	0.0139557	0.583363	0.559675	-0.0192114	0.0354938	0.724081	5047	Monocarboxylate transporter 1	P53985	Neurology
Caudate (QSM)	SLC1A4	0.00436606	0.0162455	0.268755	0.788134	-0.0274746	0.0362067	0.880018	3613	Neutral amino acid transporter A	P43007	Neurology II
Caudate (QSM)	SLC27A4	-0.0107735	0.0138633	-0.777122	0.437124	-0.037945	0.0163981	0.620287	5047	Long-chain fatty acid transport protein 4	Q6P1M0	Neurology
Caudate (QSM)	SLC28A1	0.0052233	0.0161789	0.322846	0.74683	-0.0264868	0.0369334	0.853855	3604	Sodium/nucleoside cotransporter 1	O00337	Oncology II
Caudate (QSM)	SMAD2	-0.0366526	0.017026	-2.15274	0.0314043	-0.070023	-0.00328217	0.104801	3700	Mothers against decapentaplegic homolog 2	Q15796	Oncology II
Caudate (QSM)	SMAD3	-0.0421464	0.0166185	-2.53612	0.0112499	-0.074718	-0.00957484	0.0533768	3700	Mothers against decapentaplegic homolog 3	P84022	Oncology II
Caudate (QSM)	SNX9	-0.0211575	0.0141312	-1.49722	0.134398	-0.0488542	0.00653914	0.282129	5167	Sorting nexin-9	Q9Y5X1	Cardiometabolic
Caudate (QSM)	SNED1	-0.000443	0.0167315	-0.026476	0.978879	-0.0332362	0.0323502	0.987674	3624	Sushi, nidogen and EGF-like domain-containing protein 1	Q8TER0	Cardiometabolic II
Caudate (QSM)	SNRPB2	0.0388998	0.0169075	2.30074	0.021462	0.00576165	0.0720379	0.081123	3714	U2 small nuclear ribonucleoprotein B''	P08579	Neurology II
Caudate (QSM)	SNU13	-0.00841138	0.01612	-0.521799	0.601842	-0.0400059	0.0231831	0.758145	3614	NHP2-like protein 1	P55769	Cardiometabolic II
Caudate (QSM)	SNX15	0.00287055	0.0170134	0.168723	0.866024	-0.030475	0.0362161	0.924325	3632	Sorting nexin-15	Q9NRS6	Inflammation II
Caudate (QSM)	SNX18	0.00273516	0.0165604	0.165163	0.868825	-0.0297226	0.0351929	0.926239	3698	Sorting nexin-18	Q96RF0	Oncology II
Caudate (QSM)	SNX2	-0.0173649	0.0164135	-1.05796	0.290143	-0.0495348	0.0148051	0.472777	3700	Sorting nexin-2	O60749	Oncology II
Caudate (QSM)	SNX5	-0.0253571	0.0167264	-1.51599	0.12961	-0.0581403	0.00742609	0.274829	3624	Sorting nexin-5	Q9Y5X3	Cardiometabolic II
Caudate (QSM)	SNCA	0.00540647	0.0168841	0.320212	0.748826	-0.0276857	0.0384986	0.855132	3632	Alpha-synuclein	P37840	Inflammation II
Caudate (QSM)	SOD1	0.00688765	0.0142174	0.484451	0.628087	-0.020978	0.0347533	0.778113	5030	Superoxide dismutase [Cu-Zn]	P00441	Cardiometabolic
Caudate (QSM)	SOD2	-0.0387871	0.0147401	-2.63141	0.00852874	-0.0676771	-0.00989709	0.0443492	5150	Superoxide dismutase [Mn], mitochondrial	P04179	Neurology
Caudate (QSM)	SOD3	-0.0314572	0.017174	-1.83167	0.0670804	-0.0651176	0.00220325	0.178068	3726	Extracellular superoxide dismutase	P08294	Inflammation II
Caudate (QSM)	SORBS1	0.0309894	0.0164246	1.88677	0.0592697	-0.00120217	0.063181	0.164061	3716	Sorbin and SH3 domain-containing protein 1	Q9BX66	Neurology II
Caudate (QSM)	SORCS2	0.0223817	0.015542	1.44008	0.149908	-0.0080801	0.0528435	0.303911	5044	VPS10 domain-containing receptor SorCS2	Q96PQ0	Oncology
Caudate (QSM)	SORD	0.0492065	0.0142859	3.4444	0.000577	0.0212066	0.0772064	0.00561502	5178	Sorbitol dehydrogenase	Q00796	Oncology
Caudate (QSM)	SORT1	-0.0325962	0.0140887	-2.31364	0.0207268	-0.0602096	-0.00498282	0.0792177	5166	Sortilin	Q99523	Cardiometabolic
Caudate (QSM)	SNCG	0.0757391	0.0149441	5.06816	4.16e-07	0.0464492	0.105029	1.35e-05	5125	Gamma-synuclein	O76070	Neurology
Caudate (QSM)	SMPDL3A	-0.00204736	0.0138517	-0.147806	0.882502	-0.0291961	0.0251014	0.931636	5158	Acid sphingomyelinase-like phosphodiesterase 3a	Q92484	Inflammation
Caudate (QSM)	SMARCA2	-0.0183721	0.0132056	-1.39124	0.164216	-0.0442547	0.00751041	0.321756	5047	Probable global transcription activator SNF2L2	P51531	Neurology
Caudate (QSM)	SMC3	-0.00470416	0.0163949	-0.286928	0.774184	-0.0368376	0.0274293	0.869468	3604	Structural maintenance of chromosomes protein 3	Q9UQE7	Oncology II
Caudate (QSM)	SMNDC1	0.0537005	0.0169609	3.16614	0.00155743	0.0204578	0.0869432	0.0125229	3698	Survival of motor neuron-related-splicing factor 30	O75940	Oncology II
Caudate (QSM)	SMOC1	0.0146156	0.0153036	0.955047	0.339599	-0.0153788	0.0446101	0.524671	5186	SPARC-related modular calcium-binding protein 1	Q9H4F8	Oncology
Caudate (QSM)	SMOC2	0.0293053	0.0153565	1.90834	0.0564035	-0.000793	0.0594035	0.158975	5166	SPARC-related modular calcium-binding protein 2	Q9H3U7	Inflammation
Caudate (QSM)	SMPD1	0.015291	0.0142138	1.07578	0.282075	-0.0125676	0.0431496	0.464556	5189	Sphingomyelin phosphodiesterase	P17405	Neurology
Caudate (QSM)	SMPD3	-0.0167034	0.0164262	-1.01687	0.309283	-0.0488982	0.0154914	0.493948	3602	Sphingomyelin phosphodiesterase 3	Q9NY59	Inflammation II
Caudate (QSM)	SMAD5	0.0549137	0.0137077	4.00605	6.26e-05	0.0280471	0.0817803	0.000978	5132	Mothers against decapentaplegic homolog 5	Q99717	Oncology
Caudate (QSM)	SMPDL3B	0.0219914	0.0161359	1.36288	0.173003	-0.00963443	0.0536172	0.333958	3700	Acid sphingomyelinase-like phosphodiesterase 3b	Q92485	Oncology II
Caudate (QSM)	SMS	-0.0373061	0.0161415	-2.3112	0.0208784	-0.0689429	-0.00566942	0.0793813	3618	Spermine synthase	P52788	Neurology II
Caudate (QSM)	SMTN	-0.0611865	0.0162235	-3.77147	0.000165	-0.092984	-0.029389	0.00216818	3707	Smoothelin	P53814	Neurology II
Caudate (QSM)	SNAP23	-0.0250437	0.0139458	-1.79578	0.0725877	-0.052377	0.00228963	0.186581	5167	Synaptosomal-associated protein 23	O00161	Cardiometabolic
Caudate (QSM)	SNAP25	-0.033784	0.0172102	-1.96302	0.0497209	-0.0675154	-5.26e-05	0.144895	3618	Synaptosomal-associated protein 25	P60880	Neurology II
Caudate (QSM)	SNAP29	-0.0162894	0.013751	-1.18459	0.236233	-0.0432409	0.0106622	0.412561	5173	Synaptosomal-associated protein 29	O95721	Oncology
Caudate (QSM)	SNAPIN	-0.0245243	0.0165456	-1.48222	0.138367	-0.0569531	0.00790453	0.287485	3716	SNARE-associated protein Snapin	O95295	Neurology II
Caudate (QSM)	SOST	0.0386959	0.014707	2.63112	0.00853571	0.00987073	0.067521	0.0443492	5166	Sclerostin	Q9BQB4	Cardiometabolic
Caudate (QSM)	TLR1	-0.00180475	0.0167972	-0.107443	0.914443	-0.0347267	0.0311172	0.949268	3602	Toll-like receptor 1	Q15399	Inflammation II
Caudate (QSM)	TIMP2	0.0276488	0.0166364	1.66195	0.0966076	-0.00495787	0.0602555	0.228047	3728	Metalloproteinase inhibitor 2	P16035	Cardiometabolic II
Caudate (QSM)	TIMP3	-0.00593462	0.0138263	-0.429226	0.667777	-0.0330337	0.0211645	0.807081	5166	Metalloproteinase inhibitor 3	P35625	Inflammation
Caudate (QSM)	TIMP4	0.00572842	0.0149935	0.382061	0.702432	-0.0236583	0.0351151	0.829571	5150	Metalloproteinase inhibitor 4	Q99727	Neurology
Caudate (QSM)	TINAGL1	-0.0254656	0.0142852	-1.78266	0.0747011	-0.0534641	0.00253285	0.190504	5161	Tubulointerstitial nephritis antigen-like	Q9GZM7	Cardiometabolic
Caudate (QSM)	TJAP1	-0.0239972	0.0137636	-1.74353	0.081301	-0.0509734	0.00297892	0.202559	5173	Tight junction-associated protein 1	Q5JTD0	Oncology
Caudate (QSM)	TJP3	0.00332753	0.0161009	0.206668	0.836281	-0.0282296	0.0348847	0.905765	3618	Tight junction protein ZO-3	O95049	Neurology II
Caudate (QSM)	TK1	-0.000518	0.0159795	-0.0323984	0.974156	-0.031837	0.0308016	0.985974	3659	Thymidine kinase, cytosolic	P04183	Oncology II
Caudate (QSM)	TIMM8A	-0.0395613	0.0165577	-2.3893	0.0169305	-0.0720137	-0.00710881	0.0693896	3714	Mitochondrial import inner membrane translocase subunit Tim8 A	O60220	Neurology II
Caudate (QSM)	TLR2	0.00621219	0.0162708	0.3818	0.702632	-0.025678	0.0381024	0.829571	3659	Toll-like receptor 2	O60603	Oncology II
Caudate (QSM)	TLR3	-0.00687136	0.0139821	-0.491441	0.623136	-0.0342757	0.020533	0.774279	5209	Toll-like receptor 3	O15455	Inflammation
Caudate (QSM)	TLR4	-0.00396214	0.0165671	-0.239157	0.810998	-0.0364331	0.0285088	0.889669	3602	Toll-like receptor 4	O00206	Inflammation II
Caudate (QSM)	TMCO5A	-0.0101582	0.0158583	-0.640559	0.52185	-0.0412399	0.0209235	0.692952	3613	Transmembrane and coiled-coil domain-containing protein 5A	Q8N6Q1	Neurology II
Caudate (QSM)	TMED1	-0.000445	0.0162308	-0.0274025	0.97814	-0.0322565	0.031367	0.987674	3659	Transmembrane emp24 domain-containing protein 1	Q13445	Oncology II
Caudate (QSM)	TMED10	-0.0087883	0.0161907	-0.542798	0.587303	-0.0405216	0.022945	0.745295	3614	Transmembrane emp24 domain-containing protein 10	P49755	Cardiometabolic II
Caudate (QSM)	TMED4	-0.00171471	0.0159667	-0.107393	0.914483	-0.0330088	0.0295794	0.949268	3614	Transmembrane emp24 domain-containing protein 4	Q7Z7H5	Cardiometabolic II
Caudate (QSM)	TIMP1	0.0338087	0.0148614	2.27493	0.0229517	0.00468086	0.0629366	0.0852657	5094	Metalloproteinase inhibitor 1	P01033	Cardiometabolic
Caudate (QSM)	THTPA	-0.0224015	0.016778	-1.33517	0.181904	-0.0552858	0.0104828	0.345583	3693	Thiamine-triphosphatase	Q9BU02	Oncology II
Caudate (QSM)	THBD	0.014765	0.0148232	0.996077	0.31926	-0.0142879	0.0438179	0.50364	5167	Thrombomodulin	P07204	Cardiometabolic
Caudate (QSM)	THBS2	0.0434146	0.0146188	2.96978	0.00299395	0.0147623	0.072067	0.0209648	5150	Thrombospondin-2	P35442	Neurology
Caudate (QSM)	THBS4	0.0628868	0.0146767	4.28481	1.86e-05	0.034121	0.0916525	0.000349	5153	Thrombospondin-4	P35443	Cardiometabolic
Caudate (QSM)	THOP1	0.0373809	0.0146337	2.55444	0.0106644	0.00869943	0.0660625	0.0520739	5152	Thimet oligopeptidase	P52888	Cardiometabolic
Caudate (QSM)	THPO	-0.0198977	0.0142821	-1.39319	0.163623	-0.0478901	0.00809468	0.321437	5061	Thrombopoietin	P40225	Cardiometabolic
Caudate (QSM)	THRAP3	0.0157469	0.0163005	0.966039	0.33409	-0.0162015	0.0476954	0.519458	3614	Thyroid hormone receptor-associated protein 3	Q9Y2W1	Cardiometabolic II
Caudate (QSM)	THSD1	-0.00521172	0.01633	-0.319149	0.749632	-0.037218	0.0267946	0.855319	3570	Thrombospondin type-1 domain-containing protein 1	Q9NS62	Inflammation II
Caudate (QSM)	THAP12	0.0305859	0.0161262	1.89666	0.0579535	-0.00102084	0.0621926	0.161782	3593	52 kDa repressor of the inhibitor of the protein kinase	O43422	Oncology II
Caudate (QSM)	THY1	0.0297935	0.0149011	1.99941	0.0456161	0.000588	0.0589991	0.135779	5209	Thy-1 membrane glycoprotein	P04216	Neurology
Caudate (QSM)	TIA1	-0.0327785	0.014284	-2.29477	0.0217878	-0.0607746	-0.00478233	0.0818794	5020	Nucleolysin TIA-1 isoform p40	P31483	Cardiometabolic
Caudate (QSM)	TIE1	-0.0126321	0.0140467	-0.899296	0.368537	-0.0401632	0.0148989	0.554527	5222	Tyrosine-protein kinase receptor Tie-1	P35590	Cardiometabolic
Caudate (QSM)	TIGAR	-0.00519692	0.013542	-0.383764	0.70117	-0.0317387	0.0213448	0.829571	5042	Fructose-2,6-bisphosphatase TIGAR	Q9NQ88	Neurology
Caudate (QSM)	TIGIT	0.00504941	0.0163474	0.308882	0.757429	-0.0269908	0.0370896	0.859513	3659	T-cell immunoreceptor with Ig and ITIM domains	Q495A1	Oncology II
Caudate (QSM)	TIMD4	0.0360559	0.014202	2.53879	0.0111531	0.00822045	0.0638914	0.0533768	5166	T-cell immunoglobulin and mucin domain-containing protein 4	Q96H15	Cardiometabolic
Caudate (QSM)	TIMM10	-0.0399024	0.0167174	-2.38687	0.0170423	-0.0726679	-0.00713683	0.0695021	3728	Mitochondrial import inner membrane translocase subunit Tim10	P62072	Cardiometabolic II
Caudate (QSM)	TMED8	-0.0347471	0.0170052	-2.04332	0.0410925	-0.0680768	-0.00141742	0.12604	3698	Protein TMED8	Q6PL24	Oncology II
Caudate (QSM)	TMEM106A	-0.0274683	0.0166371	-1.65103	0.0988182	-0.0600765	0.00513978	0.231165	3700	Transmembrane protein 106A	Q96A25	Oncology II
Caudate (QSM)	TNFRSF1B	0.0518271	0.01494	3.46901	0.000527	0.0225452	0.081109	0.00524878	5150	Tumor necrosis factor receptor superfamily member 1B	P20333	Neurology
Caudate (QSM)	TNFRSF12A	0.0639366	0.0149626	4.2731	1.96e-05	0.0346105	0.0932627	0.000356	5173	Tumor necrosis factor receptor superfamily member 12A	Q9NP84	Oncology
Caudate (QSM)	TNFRSF13B	-0.00384164	0.0143597	-0.26753	0.789072	-0.0319861	0.0243028	0.880432	5152	Tumor necrosis factor receptor superfamily member 13B	O14836	Inflammation
Caudate (QSM)	TNFRSF13C	-0.0266007	0.0142137	-1.87148	0.0613369	-0.054459	0.00125771	0.167387	5055	Tumor necrosis factor receptor superfamily member 13C	Q96RJ3	Inflammation
Caudate (QSM)	TNFRSF14	0.0373979	0.0147486	2.53569	0.0112521	0.00849113	0.0663047	0.0533768	5152	Tumor necrosis factor receptor superfamily member 14	Q92956	Inflammation
Caudate (QSM)	TNFRSF17	-0.0143765	0.0172499	-0.833423	0.404661	-0.0481856	0.0194327	0.589377	3632	Tumor necrosis factor receptor superfamily member 17	Q02223	Inflammation II
Caudate (QSM)	TNFRSF19	0.0191947	0.0155802	1.23199	0.21801	-0.0113421	0.0497314	0.389828	5186	Tumor necrosis factor receptor superfamily member 19	Q9NS68	Oncology
Caudate (QSM)	TNFRSF1A	0.09782	0.0153945	6.35423	2.28e-10	0.0676474	0.127993	1.55e-08	5150	Tumor necrosis factor receptor superfamily member 1A	P19438	Neurology
Caudate (QSM)	TNFRSF11A	0.054026	0.0146646	3.68412	0.000232	0.025284	0.082768	0.00288068	5209	Tumor necrosis factor receptor superfamily member 11A	Q9Y6Q6	Inflammation
Caudate (QSM)	TNFRSF21	0.0355963	0.0147038	2.42089	0.0155169	0.0067773	0.0644152	0.065675	5209	Tumor necrosis factor receptor superfamily member 21	O75509	Neurology
Caudate (QSM)	TNFRSF4	0.0490413	0.0151053	3.24662	0.00117528	0.0194354	0.0786471	0.0100061	5203	Tumor necrosis factor receptor superfamily member 4	P43489	Inflammation
Caudate (QSM)	TNFRSF6B	0.0238071	0.014847	1.6035	0.108886	-0.00529237	0.0529067	0.245898	5125	Tumor necrosis factor receptor superfamily member 6B	O95407	Neurology
Caudate (QSM)	TNFRSF8	0.000183	0.014158	0.0129523	0.989666	-0.0275658	0.0279326	0.993211	5209	Tumor necrosis factor receptor superfamily member 8	P28908	Neurology
Caudate (QSM)	TNFRSF9	0.0331586	0.0151753	2.18504	0.0289315	0.00341557	0.0629017	0.0992398	5125	Tumor necrosis factor receptor superfamily member 9	Q07011	Neurology
Caudate (QSM)	TNFSF10	0.00521804	0.0138805	0.375926	0.706987	-0.0219873	0.0324234	0.832266	5209	Tumor necrosis factor ligand superfamily member 10	P50591	Inflammation
Caudate (QSM)	TNFSF11	-0.0157891	0.0141717	-1.11413	0.265277	-0.0435651	0.0119869	0.445433	5141	Tumor necrosis factor ligand superfamily member 11	O14788	Inflammation
Caudate (QSM)	TNFRSF11B	0.0178349	0.0156664	1.13842	0.255	-0.0128707	0.0485405	0.43316	5144	Tumor necrosis factor receptor superfamily member 11B	O00300	Inflammation
Caudate (QSM)	TNC	-0.018191	0.0141894	-1.28201	0.199896	-0.0460018	0.00961972	0.368273	5166	Tenascin	P24821	Cardiometabolic
Caudate (QSM)	TMEM25	-0.0118444	0.0163065	-0.726358	0.467665	-0.0438046	0.0201158	0.647531	3716	Transmembrane protein 25	Q86YD3	Neurology II
Caudate (QSM)	TMOD4	-0.0366638	0.016249	-2.25637	0.0241079	-0.0685113	-0.00481625	0.0884859	3604	Tropomodulin-4	Q9NZQ9	Oncology II
Caudate (QSM)	TMPRSS11B	-0.00889133	0.0162636	-0.546701	0.584618	-0.0407674	0.0229848	0.743181	3618	Transmembrane protease serine 11B	Q86T26	Neurology II
Caudate (QSM)	TMPRSS11D	-0.0273215	0.017009	-1.60629	0.108296	-0.0606586	0.00601563	0.244945	3709	Transmembrane protease serine 11D	O60235	Neurology II
Caudate (QSM)	TMPRSS15	0.0328775	0.0138652	2.37123	0.017766	0.00570226	0.0600528	0.0710638	5132	Enteropeptidase	P98073	Oncology
Caudate (QSM)	TMPRSS5	-0.0471463	0.0142062	-3.31872	0.000911	-0.0749898	-0.0193027	0.00814683	5102	Transmembrane protease serine 5	Q9H3S3	Neurology
Caudate (QSM)	TMSB10	0.01265	0.0139484	0.906914	0.364495	-0.0146883	0.0399882	0.550323	5150	Thymosin beta-10	P63313	Neurology
Caudate (QSM)	TMEM132A	-0.0319557	0.0163112	-1.95912	0.0501756	-0.063925	1.37e-05	0.145494	3624	Transmembrane protein 132A	Q24JP5	Cardiometabolic II
Caudate (QSM)	TNF	0.0116364	0.0143836	0.809006	0.41855	-0.0165549	0.0398277	0.603674	5031	Tumor necrosis factor	P01375	Cardiometabolic
Caudate (QSM)	TNFAIP2	-0.0274047	0.0167792	-1.63325	0.102502	-0.0602914	0.00548202	0.23586	3698	Tumor necrosis factor alpha-induced protein 2	Q03169	Oncology II
Caudate (QSM)	TNFAIP8	-0.010195	0.013609	-0.749134	0.453811	-0.0368681	0.0164782	0.633427	5055	Tumor necrosis factor alpha-induced protein 8	O95379	Inflammation
Caudate (QSM)	TNFAIP8L2	-0.037565	0.0170896	-2.19813	0.0280035	-0.0710599	-0.00407009	0.0972297	3632	Tumor necrosis factor alpha-induced protein 8-like protein 2	Q6P589	Inflammation II
Caudate (QSM)	TNFRSF10A	0.071556	0.014942	4.78891	1.72e-06	0.0422702	0.100842	4.62e-05	5125	Tumor necrosis factor receptor superfamily member 10A	O00220	Neurology
Caudate (QSM)	TNFRSF10B	0.115129	0.0160851	7.15749	9.38e-13	0.0836029	0.146655	1.3e-10	5125	Tumor necrosis factor receptor superfamily member 10B	O14763	Neurology
Caudate (QSM)	TNFRSF10C	0.0136295	0.0140741	0.968412	0.332884	-0.0139552	0.0412141	0.519217	5194	Tumor necrosis factor receptor superfamily member 10C	O14798	Cardiometabolic
Caudate (QSM)	TNFSF12	-0.0129633	0.0140547	-0.922347	0.356391	-0.0405099	0.0145834	0.541728	5209	Tumor necrosis factor ligand superfamily member 12	O43508	Inflammation
Caudate (QSM)	TGOLN2	0.0679038	0.0173558	3.91245	9.3e-05	0.033887	0.101921	0.00133129	3726	Trans-Golgi network integral membrane protein 2	O43493	Inflammation II
Caudate (QSM)	TARS1	-0.0324668	0.0162242	-2.00113	0.0454518	-0.0642657	-0.000668	0.135566	3700	Threonine--tRNA ligase 1, cytoplasmic	P26639	Oncology II
Caudate (QSM)	TAFA5	0.0474163	0.0149637	3.16875	0.00154003	0.0180879	0.0767447	0.0124223	5132	Chemokine-like protein TAFA-5	Q7Z5A7	Oncology
Caudate (QSM)	TAGLN3	-0.0124856	0.0160899	-0.77599	0.437806	-0.0440213	0.0190501	0.620675	3604	Transgelin-3	Q9UI15	Oncology II
Caudate (QSM)	TALDO1	-0.00323913	0.0169466	-0.191138	0.848428	-0.0364538	0.0299756	0.914174	3708	Transaldolase	P37837	Cardiometabolic II
Caudate (QSM)	TANK	-0.0208419	0.013584	-1.5343	0.12502	-0.047466	0.00578228	0.270213	5055	TRAF family member-associated NF-kappa-B activator	Q92844	Inflammation
Caudate (QSM)	TAP1	0.0253025	0.016223	1.55967	0.118925	-0.00649394	0.057099	0.260706	3659	Antigen peptide transporter 1	Q03518	Oncology II
Caudate (QSM)	TARBP2	-0.0224273	0.0140769	-1.59319	0.11118	-0.0500176	0.005163	0.249072	5047	RISC-loading complex subunit TARBP2	Q15633	Neurology
Caudate (QSM)	TARM1	-0.00866883	0.0161503	-0.536761	0.591466	-0.0403228	0.0229851	0.749276	3613	T-cell-interacting, activating receptor on myeloid cells protein 1	B6A8C7	Neurology II
Caudate (QSM)	TACSTD2	-0.0325318	0.0145364	-2.23796	0.025272	-0.0610227	-0.004041	0.0912994	4590	Tumor-associated calcium signal transducer 2	P09758	Oncology
Caudate (QSM)	TAX1BP1	-0.0358606	0.0162932	-2.20095	0.0278011	-0.0677946	-0.0039265	0.0966418	3714	Tax1-binding protein 1	Q86VP1	Neurology II
Caudate (QSM)	TBC1D17	0.00532869	0.0143398	0.371602	0.710205	-0.0227768	0.0334342	0.833185	5047	TBC1 domain family member 17	Q9HA65	Neurology
Caudate (QSM)	TBC1D23	-0.0371075	0.0138321	-2.6827	0.00732657	-0.0642179	-0.00999699	0.0402135	5132	TBC1 domain family member 23	Q9NUY8	Oncology
Caudate (QSM)	TBC1D5	-0.0391289	0.013597	-2.87776	0.00402174	-0.0657786	-0.0124793	0.0255849	5141	TBC1 domain family member 5	Q92609	Inflammation
Caudate (QSM)	TBCA	-0.0198474	0.0170855	-1.16165	0.245455	-0.0533344	0.0136396	0.421786	3632	Tubulin-specific chaperone A	O75347	Inflammation II
Caudate (QSM)	TBCB	-0.0268986	0.0141257	-1.90423	0.0569363	-0.0545844	0.000787	0.15986	5125	Tubulin-folding cofactor B	Q99426	Neurology
Caudate (QSM)	TBCC	-0.0208546	0.01406	-1.48325	0.138069	-0.0484117	0.00670255	0.287356	5125	Tubulin-specific chaperone C	Q15814	Neurology
Caudate (QSM)	TADA3	-0.0240413	0.0168752	-1.42465	0.154343	-0.0571161	0.00903354	0.309652	3700	Transcriptional adapter 3	O75528	Oncology II
Caudate (QSM)	SV2A	-0.0380977	0.0163771	-2.32628	0.0200589	-0.0701961	-0.00599925	0.0777822	3613	Synaptic vesicle glycoprotein 2A	Q7L0J3	Neurology II
Caudate (QSM)	SUMF1	-0.0196381	0.0163222	-1.20315	0.228997	-0.051629	0.0123528	0.403787	3602	Formylglycine-generating enzyme	Q8NBK3	Inflammation II
Caudate (QSM)	SUMF2	0.00483986	0.014005	0.345581	0.729671	-0.0226094	0.0322891	0.844475	5209	Inactive C-alpha-formylglycine-generating enzyme 2	Q8NBJ7	Neurology
Caudate (QSM)	SUOX	-0.0208374	0.0165667	-1.25779	0.208547	-0.0533074	0.0116327	0.378235	3716	Sulfite oxidase, mitochondrial	P51687	Neurology II
Caudate (QSM)	SUSD1	-0.0356663	0.0139691	-2.55322	0.0107023	-0.0630454	-0.00828732	0.0521717	5061	Sushi domain-containing protein 1	Q6UWL2	Cardiometabolic
Caudate (QSM)	SUSD2	-0.0231257	0.0146765	-1.5757	0.115156	-0.051891	0.0056396	0.255514	5150	Sushi domain-containing protein 2	Q9UGT4	Neurology
Caudate (QSM)	SUSD4	-0.0425684	0.0169892	-2.50561	0.012267	-0.0758667	-0.00927011	0.056072	3700	Sushi domain-containing protein 4	Q5VX71	Oncology II
Caudate (QSM)	SUSD5	0.0255649	0.0191752	1.33323	0.182542	-0.0120178	0.0631476	0.346569	3607	Sushi domain-containing protein 5	O60279	Inflammation II
Caudate (QSM)	SULT2A1	0.026098	0.0139879	1.86576	0.062132	-0.00131769	0.0535137	0.168296	5141	Bile salt sulfotransferase	Q06520	Inflammation
Caudate (QSM)	SWAP70	0.0165318	0.0164785	1.00323	0.315816	-0.0157656	0.0488291	0.500914	3698	Switch-associated protein 70	Q9UH65	Oncology II
Caudate (QSM)	SYAP1	-0.0220947	0.0167938	-1.31565	0.188376	-0.0550099	0.0108205	0.354647	3632	Synapse-associated protein 1	Q96A49	Inflammation II
Caudate (QSM)	SYNGAP1	0.000302	0.0161333	0.0187409	0.985049	-0.0313183	0.031923	0.990577	3618	Ras/Rap GTPase-activating protein SynGAP	Q96PV0	Neurology II
Caudate (QSM)	SYT1	-0.0107354	0.0172544	-0.622181	0.533861	-0.0445533	0.0230826	0.703463	3714	Synaptotagmin-1	P21579	Neurology II
Caudate (QSM)	SYTL4	-0.0356902	0.0166107	-2.14862	0.0317289	-0.0682466	-0.00313379	0.105163	3728	Synaptotagmin-like protein 4	Q96C24	Cardiometabolic II
Caudate (QSM)	TAB2	-0.0583388	0.0166875	-3.49595	0.000478	-0.0910458	-0.0256318	0.00499629	3659	TGF-beta-activated kinase 1 and MAP3K7-binding protein 2	Q9NYJ8	Oncology II
Caudate (QSM)	TACC3	-0.0224235	0.01396	-1.60627	0.108277	-0.0497846	0.00493757	0.244945	5132	Transforming acidic coiled-coil-containing protein 3	Q9Y6A5	Oncology
Caudate (QSM)	TBL1X	-0.0327062	0.0140337	-2.33055	0.0198164	-0.0602116	-0.00520071	0.0770493	5044	F-box-like/WD repeat-containing protein TBL1X	O60907	Oncology
Caudate (QSM)	TBR1	0.0207661	0.0161959	1.28218	0.199861	-0.0109772	0.0525095	0.368273	3613	T-box brain protein 1	Q16650	Neurology II
Caudate (QSM)	TG	-0.0280441	0.0168179	-1.66751	0.0954984	-0.0610066	0.00491848	0.226508	3700	Thyroglobulin	P01266	Oncology II
Caudate (QSM)	TFAP2A	-0.00565052	0.0161768	-0.349297	0.726887	-0.0373565	0.0260555	0.843964	3618	Transcription factor AP-2-alpha	P05549	Neurology II
Caudate (QSM)	TFF1	-0.0087764	0.0148521	-0.590922	0.554599	-0.0378859	0.0203331	0.720864	5123	Trefoil factor 1	P04155	Neurology
Caudate (QSM)	TFF2	0.0141616	0.0149992	0.944158	0.345133	-0.0152363	0.0435595	0.530415	5159	Trefoil factor 2	Q03403	Inflammation
Caudate (QSM)	TFF3	0.0197611	0.0144604	1.36657	0.171821	-0.00858079	0.0481031	0.332484	5140	Trefoil factor 3	Q07654	Cardiometabolic
Caudate (QSM)	TFPI	0.000216	0.014187	0.015245	0.987837	-0.0275896	0.0280222	0.992037	5140	Tissue factor pathway inhibitor	P10646	Cardiometabolic
Caudate (QSM)	TFPI2	-0.0346457	0.0149594	-2.31598	0.0205984	-0.0639655	-0.00532585	0.0789793	5150	Tissue factor pathway inhibitor 2	P48307	Oncology
Caudate (QSM)	TFRC	-0.104237	0.0139472	-7.4737	9.11e-14	-0.131573	-0.0769011	1.9e-11	5166	Transferrin receptor protein 1	P02786	Cardiometabolic
Caudate (QSM)	TEX33	0.0293174	0.0160817	1.82303	0.068381	-0.00220212	0.060837	0.180536	3659	Testis-expressed protein 33	O43247	Oncology II
Caudate (QSM)	TGFA	0.0529157	0.0142554	3.71199	0.000208	0.0249757	0.0808557	0.00262706	5141	Protransforming growth factor alpha	P01135	Inflammation
Caudate (QSM)	TGFB1	0.0118304	0.0141943	0.833465	0.404621	-0.0159898	0.0396507	0.589377	5203	Transforming growth factor beta-1 proprotein	P01137	Inflammation
Caudate (QSM)	TGFB2	-0.0140669	0.0162101	-0.867786	0.385568	-0.0458381	0.0177043	0.571006	3700	Transforming growth factor beta-2 proprotein	P61812	Oncology II
Caudate (QSM)	TGFBI	0.0211216	0.0141805	1.48948	0.136422	-0.00667162	0.0489148	0.284537	5128	Transforming growth factor-beta-induced protein ig-h3	Q15582	Cardiometabolic
Caudate (QSM)	TGFBR1	-0.00484308	0.0165924	-0.291886	0.770391	-0.0373636	0.0276774	0.86753	3602	TGF-beta receptor type-1	P36897	Inflammation II
Caudate (QSM)	TGFBR2	0.0983388	0.0153631	6.40098	1.68e-10	0.0682277	0.12845	1.23e-08	5173	TGF-beta receptor type-2	P37173	Oncology
Caudate (QSM)	TGFBR3	-0.0198779	0.0147493	-1.34772	0.177809	-0.048786	0.00903023	0.340236	5222	Transforming growth factor beta receptor type 3	Q03167	Cardiometabolic
Caudate (QSM)	TF	-0.159704	0.0162522	-9.82662	1.63e-22	-0.191558	-0.12785	1.59e-19	3715	Serotransferrin	P02787	Inflammation II
Caudate (QSM)	TDO2	0.00456711	0.0163026	0.280147	0.779381	-0.0273853	0.0365195	0.873625	3613	Tryptophan 2,3-dioxygenase	P48775	Neurology II
Caudate (QSM)	TCL1B	0.00330609	0.0136624	0.241985	0.808802	-0.0234717	0.0300839	0.889346	5061	T-cell leukemia/lymphoma protein 1B	O95988	Cardiometabolic
Caudate (QSM)	TCN1	-0.0297773	0.0166295	-1.79063	0.0734366	-0.0623705	0.00281599	0.188101	3654	Transcobalamin-1	P20061	Inflammation II
Caudate (QSM)	TCN2	-0.0169041	0.0143749	-1.17594	0.239673	-0.0450784	0.0112703	0.415746	5216	Transcobalamin-2	P20062	Cardiometabolic
Caudate (QSM)	TCOF1	0.0335785	0.0171736	1.95524	0.0506305	-8.12e-05	0.0672382	0.146377	3728	Treacle protein	Q13428	Cardiometabolic II
Caudate (QSM)	TCP11	0.00986109	0.0161211	0.611688	0.540782	-0.0217357	0.0414579	0.708333	3659	T-complex protein 11 homolog	Q8WWU5	Oncology II
Caudate (QSM)	TCTN3	0.00584768	0.0169214	0.345578	0.729679	-0.0273177	0.0390131	0.844475	3728	Tectonic-3	Q6NUS6	Cardiometabolic II
Caudate (QSM)	TDGF1	0.0166469	0.013854	1.2016	0.229577	-0.0105064	0.0438003	0.403834	5047	Teratocarcinoma-derived growth factor 1	P13385	Neurology
Caudate (QSM)	TCL1A	0.00721967	0.0146447	0.492989	0.622041	-0.0214834	0.0359227	0.774279	5117	T-cell leukemia/lymphoma protein 1A	P56279	Neurology
Caudate (QSM)	TDP1	-0.00463342	0.0164298	-0.282012	0.77795	-0.0368353	0.0275685	0.873026	3700	Tyrosyl-DNA phosphodiesterase 1	Q9NUW8	Oncology II
Caudate (QSM)	TDRKH	-0.0314982	0.0137801	-2.28577	0.0223094	-0.0585067	-0.00448961	0.0836244	5047	Tudor and KH domain-containing protein	Q9Y2W6	Neurology
Caudate (QSM)	TEF	-0.0208224	0.0165449	-1.25854	0.208278	-0.0532497	0.0116049	0.377981	3614	Thyrotroph embryonic factor	Q10587	Cardiometabolic II
Caudate (QSM)	TEK	0.0312506	0.0138531	2.25586	0.0241215	0.00409902	0.0584022	0.0884859	5173	Angiopoietin-1 receptor	Q02763	Oncology
Caudate (QSM)	TERF1	0.00794993	0.0166272	0.478129	0.632588	-0.0246387	0.0405386	0.780602	3602	Telomeric repeat-binding factor 1	P54274	Inflammation II
Caudate (QSM)	TET2	0.00272222	0.0161765	0.168282	0.86637	-0.0289831	0.0344276	0.924325	3654	Methylcytosine dioxygenase TET2	Q6N021	Oncology II
Caudate (QSM)	TEX101	-0.0194138	0.0243308	-0.797908	0.424977	-0.0671013	0.0282738	0.608239	3613	Testis-expressed protein 101	Q9BY14	Neurology II
Caudate (QSM)	TGM2	0.0419172	0.0145209	2.88669	0.00390946	0.0134568	0.0703775	0.0252237	5161	Protein-glutamine gamma-glutamyltransferase 2	P21980	Cardiometabolic
Caudate (QSM)	SIRT2	-0.00894487	0.0140485	-0.636713	0.52434	-0.0364795	0.0185897	0.694536	5132	NAD-dependent protein deacetylase sirtuin-2	Q8IXJ6	Oncology
[truncated: 10,155 more rows]

## Sheet: ST6
Supplemental Table 6.	Results of the Mendelian randomization analysis for risk factors
[truncated: 46 more rows]

## Sheet: ST7
Supplemental Table 7.	Results of the Mendelian randomization analysis for biochemesrty and haematology phenotypes
[truncated: 186 more rows]

[truncated: 10 more sheets: ST8, ST9, ST10, ST11, ST12, ST13, ST14, ST15, ST16, ST17]
